# Supplementary material for: Adult Active Transport in the Netherlands: An Analysis of Its Contribution to Physical Activity Requirements
Source: PLoS One. 2015 Apr 7;10(4):e0121871. doi: 10.1371/journal.pone.0121871 (PMC4388541; doi:10.1371/journal.pone.0121871)
Supplement: S2 Table — (TXT) [file pone.0121871.s002.txt]

PC4	address_density	land_use_diversity	percent_green	percent_water
1011.00	6.64	1.21	8.12	32.05
1012.00	8.00	.83	7.70	19.07
1013.00	5.79	1.31	17.76	47.86
1015.00	10.47	.55	3.44	21.65
1016.00	11.13	.71	3.00	24.27
1017.00	9.43	.96	6.54	22.72
1018.00	6.22	1.19	16.58	19.83
1019.00	3.82	1.19	11.52	54.69
1021.00	2.38	1.20	13.65	43.30
1022.00	2.58	2.08	27.85	10.63
1023.00	2.62	1.51	35.57	33.80
1024.00	2.62	1.50	43.56	5.83
1025.00	2.61	1.60	41.09	9.28
1026.00	.05	1.63	67.18	25.60
1028.00	.04	.96	81.93	15.25
1031.00	2.49	1.23	28.41	29.63
1032.00	2.76	1.51	34.72	7.45
1033.00	1.81	1.32	29.79	28.01
1034.00	2.25	1.77	42.87	9.95
1035.00	1.78	1.82	41.89	9.35
1051.00	8.47	1.01	21.88	8.51
1052.00	11.12	1.19	10.63	16.37
1053.00	11.44	.62	5.09	14.21
1054.00	9.88	1.19	15.85	6.81
1055.00	6.23	1.07	18.18	5.37
1056.00	9.15	.79	19.14	7.00
1057.00	10.38	1.14	27.77	8.34
1058.00	7.56	1.36	28.31	12.64
1059.00	5.04	1.48	22.42	13.84
1060.00	2.79	1.41	38.29	7.74
1061.00	4.49	1.06	41.86	2.94
1062.00	4.16	1.13	44.20	3.14
1063.00	3.35	1.13	30.32	5.18
1064.00	3.39	1.64	38.04	23.62
1065.00	3.31	1.60	33.01	18.21
1066.00	2.60	1.97	35.81	20.99
1067.00	2.47	2.31	65.69	6.98
1068.00	3.44	1.63	36.99	15.42
1069.00	3.28	1.11	37.77	5.48
1071.00	8.19	.92	20.17	4.41
1072.00	10.24	.16	5.98	7.47
1073.00	11.21	.51	10.37	6.12
1074.00	10.41	.75	3.45	16.26
1075.00	7.38	.93	19.27	9.40
1076.00	4.80	1.37	29.21	12.23
1077.00	5.51	1.35	33.59	7.56
1078.00	8.49	.86	16.11	5.93
1079.00	5.85	1.50	30.33	10.40
1081.00	2.23	1.89	36.70	23.61
1082.00	3.32	1.36	39.15	8.37
1083.00	2.53	1.78	42.22	14.93
1087.00	.67	1.26	33.21	22.73
1091.00	8.20	1.04	15.98	7.54
1092.00	7.37	1.02	27.74	2.69
1093.00	8.08	1.09	20.55	3.79
1094.00	7.57	.47	5.94	1.14
1095.00	5.68	1.75	41.71	35.66
1096.00	4.22	1.97	50.42	11.17
1097.00	3.89	1.29	42.53	6.15
1098.00	4.64	1.50	41.79	6.93
1102.00	2.54	1.35	42.97	7.74
1103.00	2.96	1.69	48.15	8.85
1104.00	2.86	1.63	44.11	7.95
1106.00	2.34	1.65	45.52	5.00
1107.00	2.26	1.67	41.46	6.81
1108.00	1.90	2.06	56.23	27.59
1109.00	.34	1.70	57.67	16.59
1111.00	2.08	2.24	48.65	17.00
1112.00	2.32	2.05	42.80	5.00
1113.00	1.13	1.62	37.06	8.14
1115.00	1.86	1.58	41.09	6.87
1121.00	.92	1.79	75.46	16.70
1127.00	.08	2.26	60.57	23.47
1131.00	1.66	1.49	32.31	6.50
1132.00	1.45	1.51	49.57	7.12
1135.00	1.23	1.57	62.75	8.29
1141.00	.90	1.46	77.31	6.88
1151.00	.26	1.11	85.90	6.87
1156.00	.28	.98	75.90	14.44
1161.00	.90	2.23	70.36	4.69
1165.00	.78	2.08	67.45	8.17
1171.00	1.54	2.43	61.27	5.72
1175.00	.54	2.30	77.79	5.45
1181.00	2.59	1.22	27.36	3.56
1182.00	1.31	2.02	35.25	16.25
1183.00	2.17	2.14	61.65	10.63
1184.00	.45	1.52	53.05	26.85
1185.00	2.27	1.46	37.30	9.94
1186.00	1.96	1.67	54.69	5.26
1187.00	1.21	2.53	48.66	7.95
1188.00	1.81	1.16	84.32	2.32
1189.00	.08	1.12	59.09	6.31
1191.00	.83	1.35	79.21	7.98
1211.00	3.20	.58	12.37	.81
1212.00	1.76	1.19	21.06	.85
1213.00	2.02	2.27	37.81	.61
1214.00	2.73	.52	15.15	.58
1215.00	2.57	1.49	26.36	.57
1216.00	1.62	1.82	34.80	4.65
1217.00	1.68	2.10	28.64	1.82
1218.00	.75	1.84	72.60	9.89
1221.00	3.32	.73	15.60	.00
1222.00	2.07	2.16	55.64	.45
1223.00	2.38	1.82	31.78	4.09
1231.00	.60	1.80	38.14	50.61
1241.00	.74	1.85	55.42	33.70
1244.00	.17	1.91	61.89	29.77
1251.00	.89	2.38	48.31	.29
1261.00	.82	2.32	64.53	1.59
1271.00	1.52	1.60	40.56	1.25
1272.00	.98	2.40	39.55	.33
1273.00	2.10	1.04	34.95	5.49
1274.00	1.91	1.32	36.38	3.34
1275.00	2.15	.66	42.42	1.68
1276.00	2.06	1.47	34.46	2.40
1277.00	1.20	1.26	42.20	10.20
1311.00	1.76	1.14	38.47	1.38
1312.00	1.65	1.79	50.90	5.13
1313.00	1.13	1.41	48.63	3.60
1314.00	1.84	1.16	43.07	2.55
1315.00	2.13	1.47	16.88	37.32
1316.00	1.22	2.11	50.00	36.88
1317.00	.98	1.18	38.49	3.11
1318.00	1.64	1.89	51.12	6.16
1321.00	1.49	1.11	33.79	5.83
1323.00	2.24	1.01	27.93	2.56
1324.00	1.94	2.07	31.61	29.76
1325.00	1.34	1.30	41.38	4.31
1326.00	1.75	.98	40.14	3.92
1328.00	1.59	1.55	38.52	8.97
1331.00	.08	1.99	40.66	4.40
1333.00	1.49	1.69	46.49	6.02
1334.00	2.05	1.08	35.79	3.57
1335.00	1.41	1.83	37.74	3.67
1338.00	1.64	2.03	44.41	5.94
1339.00	1.43	2.30	51.65	7.47
1343.00	.13	2.35	72.51	2.74
1349.00	.02	2.12	83.36	2.05
1351.00	1.19	2.04	41.12	2.73
1352.00	1.50	1.33	54.06	5.46
1353.00	1.46	2.31	54.08	15.57
1354.00	1.92	.98	29.80	2.81
1355.00	1.38	1.44	54.50	1.94
1356.00	1.03	2.00	52.15	2.90
1357.00	1.32	1.76	42.03	27.92
1358.00	.04	2.25	51.05	5.44
1359.00	.50	1.85	49.59	1.88
1361.00	.03	1.76	34.32	34.82
1381.00	1.45	1.66	75.80	8.30
1382.00	1.75	1.59	61.83	8.01
1383.00	1.10	1.04	87.19	4.65
1391.00	.73	1.39	82.04	9.03
1393.00	.19	1.37	77.01	13.46
1394.00	.32	1.62	67.29	21.58
1396.00	.13	1.00	83.75	2.82
1398.00	.44	1.49	78.53	33.96
1399.00	.36	2.22	60.27	10.23
1401.00	2.28	.98	28.69	3.42
1402.00	2.56	.90	26.76	.05
1403.00	1.71	1.44	30.16	.34
1404.00	2.55	.83	15.31	2.22
1405.00	1.83	1.31	30.04	.22
1406.00	1.91	2.25	40.30	1.81
1411.00	.83	2.49	55.13	6.92
1412.00	1.43	2.06	65.80	20.09
1421.00	1.58	1.60	37.11	16.55
1422.00	1.57	1.60	44.55	5.41
1423.00	1.10	1.44	34.17	20.67
1424.00	.41	2.21	59.04	8.94
1426.00	.14	1.05	75.39	17.27
1427.00	.90	1.66	52.55	21.92
1431.00	.78	1.80	27.47	48.76
1432.00	.41	2.20	45.71	8.80
1433.00	.60	1.86	29.25	48.73
1435.00	.40	2.37	67.51	3.48
1441.00	2.27	1.41	25.73	10.95
1442.00	2.57	1.19	37.23	5.61
1443.00	2.91	1.49	42.31	9.10
1444.00	1.67	1.71	40.85	8.24
1445.00	2.30	2.01	46.51	7.91
1446.00	1.75	1.75	64.36	6.31
1447.00	1.87	1.81	42.44	5.22
1448.00	1.24	1.69	30.66	13.10
1451.00	.06	1.03	79.86	11.32
1452.00	.23	1.05	83.38	6.50
1454.00	.05	1.38	80.27	12.49
1456.00	.13	.97	88.04	4.74
1458.00	.01	.93	83.94	13.40
1461.00	.81	1.70	81.80	3.57
1462.00	.41	1.66	91.33	1.75
1463.00	.04	1.53	92.21	3.00
1464.00	.04	1.54	92.70	3.27
1473.00	.09	.76	87.96	7.50
1474.00	.35	1.21	82.54	5.95
1475.00	.05	.76	89.42	2.99
1477.00	.02	.81	88.21	7.49
1483.00	.49	1.66	65.77	14.60
1484.00	.35	1.00	84.59	7.58
1486.00	.09	1.42	77.44	17.14
1501.00	3.19	.84	11.82	3.28
1502.00	3.11	1.44	22.86	11.23
1503.00	2.15	1.20	30.34	3.25
1504.00	1.90	1.57	39.94	10.27
1505.00	2.25	1.43	27.50	26.19
1506.00	2.51	1.32	26.54	14.80
1507.00	1.57	1.71	49.43	10.76
1508.00	1.63	1.91	40.40	9.21
1509.00	.92	2.17	49.69	27.85
1511.00	.94	2.11	59.34	25.00
1521.00	1.42	1.93	42.08	18.84
1525.00	.27	1.24	35.26	24.20
1531.00	1.50	1.66	61.47	25.55
1534.00	.19	1.32	74.05	20.92
1536.00	.06	.83	82.67	6.93
1541.00	1.83	1.82	36.90	14.45
1544.00	1.28	1.76	32.94	19.74
1546.00	.12	1.58	62.66	30.55
1551.00	.30	1.77	73.89	14.36
1561.00	1.78	1.14	26.74	8.69
1562.00	1.29	1.62	57.15	13.74
1566.00	.60	1.52	83.34	5.90
1601.00	1.30	2.31	57.73	10.88
1602.00	1.21	1.99	70.63	7.36
1606.00	.33	2.13	80.27	3.93
1607.00	.14	1.91	83.91	1.45
1608.00	.07	1.58	90.73	1.41
1611.00	1.08	2.43	55.80	8.55
1613.00	.99	2.24	60.85	7.58
1614.00	.47	2.43	72.23	9.36
1616.00	.66	2.04	77.14	3.19
1617.00	.14	1.88	91.16	1.48
1619.00	.30	2.29	70.50	13.01
1621.00	1.72	1.65	36.69	11.12
1622.00	1.00	1.80	40.00	11.88
1623.00	1.55	1.44	34.88	5.88
1624.00	1.93	1.44	36.94	2.05
1625.00	1.62	1.25	38.66	6.73
1628.00	1.77	1.24	30.25	6.31
1631.00	.04	1.22	86.75	6.84
1633.00	.46	1.68	79.71	6.25
1636.00	.15	1.79	86.79	6.79
1645.00	.24	1.50	85.81	5.96
1647.00	.18	1.59	85.72	5.67
1648.00	.48	1.94	71.39	5.23
1654.00	.10	1.46	88.06	.81
1657.00	.24	1.48	83.04	2.05
1671.00	.89	2.20	70.16	8.39
1674.00	.21	2.20	75.93	5.26
1676.00	.09	1.60	89.33	3.62
1678.00	.14	1.63	91.41	3.49
1679.00	.27	1.56	87.84	2.89
1684.00	.07	1.75	89.46	1.35
1687.00	.44	1.91	83.11	1.41
1688.00	.25	1.81	82.77	1.56
1689.00	1.28	1.76	50.84	4.12
1691.00	.05	1.60	90.23	3.35
1693.00	.48	2.47	68.24	13.27
1695.00	1.39	1.95	54.34	4.09
1696.00	.25	1.51	86.79	1.22
1701.00	1.04	2.20	56.57	3.78
1702.00	1.52	2.22	46.43	4.85
1703.00	1.96	2.09	57.23	6.67
1704.00	.75	2.06	74.01	2.72
1705.00	1.66	1.35	37.11	20.10
1711.00	.14	1.31	86.52	3.14
1713.00	.48	1.72	79.76	5.12
1715.00	.47	1.30	89.92	1.16
1716.00	.64	1.60	81.34	2.69
1718.00	.41	1.41	88.10	2.45
1721.00	.59	2.07	48.79	25.03
1722.00	.91	2.13	58.28	15.06
1723.00	.99	2.06	63.24	3.06
1724.00	.53	2.10	77.95	5.35
1731.00	.34	2.35	84.94	3.45
1732.00	.06	1.82	93.54	2.53
1733.00	.28	2.05	85.25	3.28
1734.00	.04	1.74	87.47	2.54
1735.00	.21	1.81	90.18	1.09
1736.00	.13	1.70	81.49	4.36
1738.00	.21	2.08	85.71	2.43
1741.00	1.12	1.98	70.63	4.64
1742.00	.85	2.08	76.94	3.82
1744.00	.10	2.02	91.05	1.71
1746.00	.15	2.23	85.75	3.99
1747.00	.35	2.42	72.78	2.92
1749.00	.50	2.01	86.04	2.51
1751.00	.13	1.79	87.44	3.31
1753.00	.06	1.89	79.04	2.10
1755.00	.19	2.58	75.30	4.62
1756.00	.20	1.68	87.14	2.94
1757.00	.07	1.46	90.29	2.76
1759.00	.30	2.42	88.16	3.92
1761.00	.61	2.33	85.52	6.66
1764.00	.17	1.70	82.72	5.69
1766.00	.15	2.13	94.56	1.56
1767.00	.13	2.12	76.59	11.69
1768.00	.05	1.50	90.82	3.24
1771.00	.54	2.34	84.64	3.10
1773.00	.08	1.28	46.71	4.93
1774.00	.10	2.25	82.74	11.89
1775.00	.36	2.26	87.71	3.54
1777.00	.49	1.98	88.40	1.79
1778.00	.11	1.72	79.04	6.96
1779.00	.32	2.10	54.86	19.73
1781.00	2.18	1.69	31.85	21.82
1782.00	2.16	1.85	41.20	11.76
1783.00	1.24	2.41	68.44	4.51
1784.00	1.46	1.86	73.01	4.49
1785.00	1.22	1.65	41.30	10.58
1787.00	.36	1.89	86.27	2.65
1788.00	1.29	1.09	31.67	6.89
1791.00	.76	2.50	76.14	.64
1792.00	.17	1.84	82.54	7.90
1793.00	.04	1.89	94.85	2.26
1794.00	.15	1.91	90.26	5.01
1795.00	.08	2.67	90.55	4.41
1796.00	.33	2.62	74.25	.93
1797.00	.06	2.35	92.92	3.07
1811.00	3.36	1.09	8.77	13.11
1813.00	2.08	1.30	40.18	10.55
1814.00	2.79	1.27	19.30	5.44
1815.00	2.77	1.26	34.66	3.11
1816.00	1.83	1.83	50.08	4.64
1817.00	1.64	1.92	62.03	6.90
1821.00	2.83	1.02	26.44	9.02
1822.00	1.22	1.95	48.64	8.13
1823.00	2.31	1.76	38.39	9.82
1824.00	1.95	1.14	27.07	7.91
1825.00	1.96	1.47	34.58	11.22
1826.00	2.19	1.25	29.37	4.37
1827.00	1.85	1.25	26.80	4.58
1829.00	.99	1.43	32.67	11.55
1831.00	1.15	2.17	71.16	6.75
1834.00	.78	1.95	59.25	6.16
1841.00	.15	1.93	90.26	1.94
1843.00	.07	1.56	84.11	13.37
1851.00	.95	2.17	64.73	2.81
1852.00	1.10	1.89	65.38	2.71
1861.00	.88	2.31	65.02	1.33
1862.00	.89	1.41	80.69	2.59
1871.00	.31	2.17	61.42	1.93
1873.00	.24	1.64	58.82	.17
1901.00	1.40	2.25	57.63	2.23
1902.00	1.45	1.63	71.00	2.50
1906.00	.63	1.37	79.73	1.37
1911.00	.94	1.65	71.96	15.10
1921.00	.50	1.82	60.59	26.52
1931.00	.77	1.64	54.21	.03
1934.00	.32	1.93	87.29	1.85
1935.00	.31	2.05	80.41	.70
1941.00	2.71	.68	6.38	.59
1942.00	2.53	1.57	34.67	2.06
1943.00	2.49	2.15	43.58	1.10
1944.00	2.82	1.74	41.24	1.45
1945.00	2.93	1.48	37.35	2.05
1946.00	2.37	1.18	36.41	4.11
1947.00	2.74	1.74	89.29	3.82
1948.00	.84	2.20	55.08	8.32
1949.00	.36	1.87	61.53	.74
1951.00	.94	1.67	57.54	6.81
1961.00	2.59	.64	17.15	1.46
1962.00	2.08	1.66	43.11	5.11
1963.00	1.29	1.83	64.62	4.65
1964.00	2.05	1.22	23.70	3.42
1965.00	2.58	.96	28.96	5.24
1966.00	2.17	1.28	24.88	4.40
1967.00	1.31	2.04	61.97	11.63
1969.00	.66	2.30	54.81	.87
1971.00	1.96	1.51	23.30	.00
1972.00	2.50	.97	46.48	.00
1973.00	2.40	1.29	31.25	.00
1974.00	1.42	1.38	78.29	3.08
1975.00	1.74	1.66	46.49	25.50
1981.00	.73	2.09	49.36	17.36
1985.00	.66	1.80	52.97	1.33
1991.00	1.82	1.96	42.46	10.16
1992.00	1.11	1.31	18.53	21.07
2011.00	4.67	.98	7.14	7.81
2012.00	3.25	1.49	35.80	6.53
2013.00	4.00	.70	5.85	2.48
2014.00	2.41	1.04	22.86	2.16
2015.00	1.67	1.91	48.92	1.42
2021.00	3.30	.98	13.63	6.26
2022.00	3.07	.93	6.69	17.83
2023.00	3.26	1.02	22.42	1.45
2024.00	3.02	1.54	38.33	2.56
2025.00	2.39	.97	15.19	8.99
2026.00	1.99	1.88	73.69	3.88
2031.00	2.60	1.86	39.07	19.67
2032.00	3.52	.68	8.84	1.21
2033.00	2.60	2.03	41.40	7.17
2034.00	3.10	2.01	50.71	9.91
2035.00	2.64	1.60	39.82	2.25
2036.00	2.58	1.70	35.01	28.26
2037.00	2.83	1.73	44.96	5.69
2041.00	1.39	2.10	66.91	1.60
2042.00	1.50	1.55	73.45	7.00
2051.00	1.57	1.73	68.27	2.96
2061.00	1.23	2.28	39.75	2.09
2064.00	.34	1.64	73.01	11.66
2071.00	1.47	2.15	48.64	.63
2082.00	1.08	2.14	60.04	1.67
2101.00	1.96	1.14	29.30	3.72
2102.00	1.82	1.82	44.62	11.45
2103.00	1.16	1.75	43.61	4.79
2104.00	.57	1.95	33.77	3.09
2105.00	.97	2.27	41.71	9.80
2106.00	1.47	1.76	43.53	5.20
2111.00	.69	2.16	43.27	.87
2114.00	.38	2.14	56.08	2.37
2116.00	.26	1.98	54.68	.00
2121.00	.66	1.92	35.07	5.18
2131.00	1.84	2.44	71.42	7.76
2132.00	1.49	2.41	68.11	4.63
2133.00	2.20	1.06	32.82	5.04
2134.00	1.59	1.65	34.66	14.46
2135.00	1.88	1.69	49.46	6.03
2136.00	.38	2.45	78.48	6.09
2141.00	.51	2.25	75.97	5.75
2142.00	.25	2.21	64.36	12.13
2144.00	.87	2.31	82.19	7.10
2151.00	1.47	2.49	69.87	3.20
2152.00	1.14	2.31	74.96	3.10
2153.00	.90	2.23	82.80	2.22
2154.00	.05	1.64	80.64	5.33
2156.00	.35	2.17	75.51	6.10
2157.00	.09	2.12	88.09	3.37
2159.00	.11	.98	75.61	14.96
2161.00	1.44	2.13	63.69	3.27
2162.00	1.17	1.53	44.41	6.58
2163.00	1.37	1.62	42.22	4.70
2165.00	1.02	2.67	70.82	5.19
2171.00	1.41	1.76	41.20	3.60
2172.00	1.39	1.50	57.36	5.52
2181.00	1.46	1.86	54.27	5.36
2182.00	1.26	1.97	65.71	6.91
2191.00	.24	2.15	75.77	1.86
2201.00	1.36	2.40	63.70	1.90
2202.00	1.38	1.74	66.95	.11
2203.00	1.41	1.56	46.19	1.09
2204.00	.05	1.88	82.06	.54
2211.00	.92	2.09	71.67	5.16
2215.00	1.21	1.84	71.83	3.46
2221.00	1.93	1.88	52.78	2.58
2223.00	1.68	2.45	61.17	7.99
2224.00	2.22	1.94	52.78	5.50
2225.00	2.03	1.76	63.74	2.39
2231.00	1.66	1.97	40.29	5.28
2235.00	.98	2.05	59.75	13.41
2241.00	1.59	1.92	65.26	4.26
2242.00	1.50	1.90	75.11	5.63
2243.00	.29	2.29	56.50	3.23
2244.00	.35	2.39	58.10	4.06
2245.00	.37	1.59	67.12	3.75
2251.00	1.43	1.77	42.71	10.44
2252.00	1.30	1.97	56.96	5.30
2253.00	1.90	1.57	55.62	5.50
2261.00	2.09	1.89	47.82	4.60
2262.00	2.77	1.38	35.30	5.90
2263.00	2.36	2.18	59.27	4.05
2264.00	2.62	1.13	24.62	4.34
2265.00	2.17	1.79	30.83	17.81
2266.00	1.14	1.36	74.12	12.63
2267.00	1.14	.56	38.80	6.80
2271.00	2.13	1.13	24.69	4.48
2272.00	2.64	1.33	37.96	6.00
2273.00	3.85	1.05	35.87	5.09
2274.00	3.62	.94	18.28	1.69
2275.00	2.12	1.25	31.03	3.73
2281.00	3.71	.66	9.32	1.60
2282.00	3.73	1.25	25.05	4.09
2283.00	2.76	1.53	50.88	10.34
2284.00	3.28	1.11	39.39	3.95
2285.00	2.65	1.38	43.18	3.95
2286.00	2.66	2.04	51.97	4.91
2287.00	2.75	1.81	52.88	12.64
2288.00	1.48	1.95	49.79	4.40
2289.00	1.28	1.68	54.12	8.86
2291.00	1.70	1.77	36.20	5.28
2292.00	1.85	1.09	42.12	6.93
2295.00	.50	1.57	24.34	4.62
2311.00	4.65	.86	16.94	12.83
2312.00	4.77	.76	9.71	12.72
2313.00	3.37	.68	23.53	5.60
2314.00	2.41	1.64	35.57	12.34
2315.00	3.93	1.01	24.83	9.85
2316.00	3.94	1.15	29.52	4.16
2317.00	2.25	1.32	29.35	8.67
2318.00	1.69	1.38	30.65	7.46
2321.00	3.38	1.27	27.06	6.06
2322.00	.26	1.85	65.44	10.65
2324.00	2.99	1.63	37.32	8.47
2331.00	1.97	1.54	39.14	7.88
2332.00	2.45	1.37	42.34	6.05
2333.00	1.21	1.60	46.49	5.41
2334.00	1.50	1.89	50.12	5.94
2341.00	1.49	1.54	38.73	4.15
2342.00	.81	2.03	58.92	6.29
2343.00	1.57	1.75	43.05	15.48
2351.00	1.36	1.39	74.10	6.73
2352.00	2.69	1.66	44.42	8.49
2353.00	1.82	1.93	48.14	8.66
2355.00	.18	.81	82.97	7.62
2361.00	.63	1.96	55.23	29.32
2362.00	.06	1.13	58.80	37.45
2371.00	.67	1.94	46.65	20.70
2374.00	.12	.95	78.86	13.73
2375.00	.17	1.10	79.30	8.64
2376.00	.29	1.37	68.58	3.19
2377.00	.70	1.54	30.31	24.70
2381.00	.43	.81	85.87	4.61
2382.00	.95	1.64	54.80	5.68
2391.00	.42	1.90	86.98	3.77
2394.00	.76	1.71	65.15	7.80
2396.00	.72	.99	88.33	1.95
2401.00	1.80	1.37	75.05	5.02
2402.00	2.87	1.75	64.02	4.18
2403.00	2.03	1.65	66.11	5.24
2404.00	1.76	1.37	31.76	11.02
2405.00	2.39	1.24	23.82	8.79
2406.00	2.10	1.68	39.69	27.64
2408.00	1.68	1.55	42.79	8.20
2411.00	1.32	1.18	80.16	3.64
2415.00	.17	.98	86.89	3.71
2421.00	.65	1.82	67.61	24.82
2431.00	.18	1.46	66.97	18.04
2435.00	.19	1.67	84.04	9.39
2441.00	.30	2.04	80.59	4.50
2445.00	.10	.62	90.89	3.84
2451.00	.46	1.95	86.17	3.57
2461.00	.36	1.98	73.76	11.66
2465.00	.15	1.54	56.15	38.37
2471.00	.21	1.75	65.77	5.11
2481.00	.42	2.14	82.32	6.43
2492.00	.97	1.49	35.75	11.24
2493.00	.51	1.71	40.66	10.72
2495.00	1.62	1.89	61.56	5.61
2496.00	1.10	1.91	47.29	11.32
2497.00	1.23	1.79	40.37	11.49
2498.00	.55	1.40	28.28	15.92
2511.00	5.54	.61	4.95	3.12
2512.00	8.10	.73	7.46	2.44
2513.00	7.03	.67	9.63	6.58
2514.00	4.21	1.22	19.13	7.35
2515.00	6.57	1.04	12.64	1.51
2516.00	4.90	1.30	25.53	9.77
2517.00	5.10	1.72	34.95	3.11
2518.00	5.94	.71	9.45	2.43
2521.00	6.35	1.02	29.59	8.58
2522.00	5.75	.77	10.09	.10
2523.00	5.07	1.00	19.79	4.42
2524.00	4.31	.57	16.42	.75
2525.00	7.39	.91	15.47	1.06
2526.00	7.92	.46	9.71	1.33
2531.00	4.75	1.06	21.94	12.73
2532.00	4.09	1.24	28.46	4.41
2533.00	4.50	1.38	56.01	8.68
2541.00	4.30	1.14	29.88	4.42
2542.00	3.01	1.38	39.34	3.86
2543.00	3.70	.60	41.51	5.25
2544.00	3.60	1.91	46.32	6.48
2545.00	4.76	1.12	38.83	5.30
2546.00	5.63	.71	10.97	.31
2547.00	6.00	1.10	18.63	5.52
2548.00	1.89	1.46	35.37	9.16
2551.00	4.54	1.08	22.94	5.19
2552.00	4.18	1.26	29.43	5.94
2553.00	2.44	2.51	50.51	7.61
2554.00	1.72	2.20	71.30	2.09
2555.00	3.85	1.39	41.47	5.09
2561.00	7.04	.50	2.70	.00
2562.00	7.56	.70	9.05	.00
2563.00	6.99	.94	12.64	2.45
2564.00	5.09	1.15	24.22	1.71
2565.00	5.09	1.23	31.04	2.11
2566.00	2.86	1.72	39.02	2.83
2571.00	7.89	.78	15.31	.50
2572.00	7.41	.33	16.42	.00
2573.00	7.18	.31	8.31	.00
2574.00	7.13	1.10	11.32	7.04
2581.00	3.51	.43	18.29	1.46
2582.00	3.73	.73	8.63	.00
2583.00	2.75	2.00	50.26	3.76
2584.00	3.72	.87	21.80	1.24
2585.00	2.88	1.52	20.83	1.39
2586.00	3.42	1.81	58.82	5.58
2587.00	2.47	1.95	49.30	4.13
2591.00	2.96	1.42	41.73	3.47
2592.00	3.37	1.18	47.10	3.44
2593.00	3.85	1.23	13.38	4.37
2594.00	2.52	2.07	33.35	7.02
2595.00	3.86	.93	17.24	.46
2596.00	2.33	1.58	35.13	4.70
2597.00	1.47	2.34	53.35	3.73
2611.00	4.23	1.26	14.16	12.58
2612.00	2.53	1.24	25.67	3.72
2613.00	4.19	1.16	27.95	5.50
2614.00	2.72	1.21	44.26	5.17
2622.00	2.20	1.94	43.24	9.07
2623.00	2.15	1.51	36.65	6.71
2624.00	3.97	1.40	31.22	5.65
2625.00	3.42	1.71	43.69	6.88
2627.00	3.79	2.03	37.87	4.59
2628.00	2.32	1.39	34.25	7.52
2631.00	1.01	2.16	43.56	9.89
2632.00	1.04	.90	27.59	11.11
2635.00	1.98	2.13	44.81	8.51
2636.00	.38	1.08	88.38	3.33
2641.00	1.04	2.07	57.99	5.09
2642.00	1.04	1.77	46.08	7.50
2645.00	1.04	1.99	59.79	6.21
2651.00	.76	1.82	55.21	4.56
2652.00	.54	1.48	68.69	5.52
2661.00	1.22	2.36	53.92	8.34
2662.00	1.08	.66	64.34	6.38
2665.00	.65	2.41	49.77	6.15
2671.00	1.45	1.96	32.75	4.68
2672.00	1.46	.75	24.13	4.29
2675.00	.65	1.85	25.46	6.37
2676.00	.41	1.74	25.87	4.10
2678.00	.90	1.69	26.06	5.15
2681.00	1.18	2.14	42.58	4.11
2685.00	.68	1.82	26.65	5.18
2691.00	1.28	2.05	27.76	3.98
2692.00	1.49	.53	24.71	1.67
2693.00	1.26	1.47	40.00	7.09
2694.00	1.29	.69	22.25	5.62
2711.00	3.47	1.17	23.33	5.38
2712.00	2.48	1.36	31.49	6.59
2713.00	3.16	1.44	40.25	4.40
2715.00	3.38	1.36	38.13	5.15
2716.00	2.43	2.30	73.74	6.21
2717.00	2.23	1.57	79.58	2.70
2718.00	1.80	1.43	30.77	5.77
2719.00	1.58	1.85	30.66	7.38
2721.00	.27	1.32	46.06	4.72
2722.00	2.92	1.66	44.89	6.04
2723.00	2.43	1.40	35.11	3.89
2724.00	3.13	1.12	23.22	3.55
2725.00	2.05	2.11	36.88	34.24
2726.00	2.65	1.22	30.21	4.15
2727.00	2.66	1.04	31.72	6.18
2728.00	1.78	1.71	38.28	19.42
2729.00	1.14	1.36	39.67	5.75
2731.00	.64	2.50	83.56	2.26
2741.00	1.30	2.20	53.77	15.65
2742.00	1.54	2.39	80.87	1.92
2743.00	1.05	1.14	26.94	3.72
2751.00	.40	2.04	78.27	1.11
2752.00	.28	1.98	45.68	3.55
2761.00	.57	2.47	70.61	10.46
2771.00	.76	1.96	62.85	12.68
2801.00	3.18	1.27	20.50	12.66
2802.00	2.13	1.49	26.83	19.37
2803.00	1.99	1.39	33.65	8.45
2804.00	1.97	1.25	30.08	8.36
2805.00	2.53	1.86	39.57	9.91
2806.00	2.84	1.07	27.14	5.60
2807.00	1.48	1.58	33.07	9.40
2811.00	.66	1.64	56.59	32.84
2821.00	.35	.93	84.69	8.35
2825.00	.11	1.15	84.18	9.40
2831.00	.82	1.25	85.98	6.79
2841.00	.96	1.64	76.56	5.57
2851.00	.44	1.06	87.19	4.63
2855.00	.05	.61	89.07	6.69
2861.00	.48	1.36	80.56	9.86
2865.00	.37	1.61	43.23	21.10
2871.00	1.03	1.59	63.02	11.08
2901.00	1.84	1.22	28.20	14.97
2902.00	2.38	1.57	39.93	13.82
2903.00	2.63	1.65	37.39	11.64
2904.00	2.21	1.44	35.51	19.37
2905.00	2.24	1.94	42.44	8.11
2906.00	2.24	1.32	31.27	13.47
2907.00	2.07	1.78	44.67	11.27
2908.00	1.77	1.40	28.52	7.52
2909.00	1.28	1.26	36.16	7.73
2911.00	1.24	1.78	64.93	14.67
2912.00	1.52	1.73	44.84	5.37
2913.00	.39	1.77	62.10	3.83
2914.00	1.49	1.76	47.26	5.56
2921.00	1.42	1.36	28.24	33.33
2922.00	2.13	1.20	29.41	13.97
2923.00	1.67	1.47	27.07	9.02
2924.00	1.68	1.86	36.67	20.60
2925.00	1.43	1.97	47.58	6.39
2926.00	1.08	1.64	36.75	18.15
2931.00	.78	2.19	57.11	22.71
2935.00	.40	1.20	85.19	6.98
2941.00	.86	1.36	77.90	9.96
2951.00	1.48	1.48	32.73	11.64
2952.00	.78	1.77	44.25	14.15
2953.00	1.06	1.96	51.63	22.65
2954.00	1.44	.78	89.93	6.80
2957.00	.74	1.26	74.75	12.19
2959.00	.21	.89	85.23	9.95
2961.00	.52	1.53	42.29	48.51
2964.00	.39	1.24	81.09	7.59
2965.00	.35	1.60	40.52	29.91
2967.00	.26	1.13	86.62	7.49
2969.00	.19	.94	86.22	3.00
2971.00	.22	.87	88.76	4.92
2973.00	.15	.82	87.12	4.27
2974.00	.12	.52	91.04	5.02
2975.00	.06	.89	88.74	4.43
2981.00	2.03	1.31	33.82	2.61
2982.00	1.72	2.13	52.23	3.66
2983.00	1.42	1.82	44.01	14.70
2984.00	1.48	1.73	36.89	11.91
2985.00	1.94	1.14	31.95	2.64
2986.00	1.70	2.20	56.83	5.21
2987.00	1.86	2.09	49.19	17.27
2988.00	.31	2.28	60.89	6.60
2989.00	.82	2.02	61.62	1.73
2991.00	1.47	2.19	49.16	7.31
2992.00	1.67	2.18	49.89	9.80
2993.00	1.13	1.98	43.55	19.31
2995.00	.47	2.18	70.37	10.90
3011.00	6.17	1.26	12.17	15.37
3012.00	5.67	.78	8.33	.33
3013.00	6.85	1.04	17.17	.00
3014.00	5.94	.69	9.72	.51
3015.00	5.33	1.18	26.25	5.16
3016.00	3.08	1.66	50.04	8.19
3021.00	6.19	1.05	9.21	1.56
3022.00	5.38	1.09	21.92	2.45
3023.00	6.69	.90	12.25	4.75
3024.00	4.21	1.17	20.99	16.18
3025.00	5.05	1.12	10.40	6.59
3026.00	5.91	.93	16.41	5.94
3027.00	4.48	.88	22.22	7.97
3028.00	3.60	1.10	35.60	2.37
3029.00	3.03	1.03	38.06	1.73
3031.00	7.79	1.38	21.59	6.42
3032.00	7.88	1.24	15.28	4.77
3033.00	6.67	.72	10.42	3.01
3034.00	5.96	1.77	40.79	6.36
3035.00	7.84	.43	7.51	5.52
3036.00	6.30	.95	10.70	5.35
3037.00	6.22	1.14	10.47	7.14
3038.00	5.22	1.15	11.83	3.73
3039.00	4.63	1.44	34.31	7.02
3042.00	1.91	1.16	31.44	4.89
3043.00	1.77	1.54	41.81	13.07
3045.00	1.32	1.81	67.05	5.99
3051.00	3.10	1.11	16.06	9.18
3052.00	2.77	1.21	37.27	6.13
3053.00	2.43	2.25	56.16	6.41
3054.00	1.98	1.44	25.20	41.54
3055.00	1.69	1.59	36.01	9.45
3056.00	.88	1.83	51.13	11.34
3059.00	.25	1.57	38.09	38.56
3061.00	5.63	.79	17.73	1.92
3062.00	3.22	1.98	48.83	20.50
3063.00	2.97	2.00	46.97	13.29
3064.00	1.30	.87	37.38	15.41
3065.00	1.87	1.24	32.50	9.93
3066.00	2.77	1.18	44.63	7.67
3067.00	3.21	1.14	28.80	3.23
3068.00	2.76	1.30	31.17	4.08
3069.00	2.42	1.85	48.07	6.27
3071.00	3.99	1.22	25.39	11.65
3072.00	4.30	1.11	31.87	1.62
3073.00	5.95	.85	9.55	3.39
3074.00	4.53	.86	14.05	.49
3075.00	3.91	1.11	24.36	3.31
3076.00	2.75	1.17	39.55	1.64
3077.00	2.24	1.68	27.73	20.58
3078.00	2.68	1.34	48.25	3.88
3079.00	2.76	1.57	39.98	3.68
3081.00	5.51	1.09	14.94	2.90
3082.00	3.58	.88	25.77	2.33
3083.00	5.00	.70	16.75	1.42
3084.00	2.13	1.95	53.87	6.76
3085.00	2.74	1.38	32.93	1.71
3086.00	2.71	1.22	26.37	3.77
3087.00	2.08	1.44	25.54	8.39
3089.00	.34	1.23	55.21	4.49
3111.00	5.13	1.02	12.73	16.49
3112.00	4.37	1.03	19.65	1.91
3114.00	2.10	1.24	27.28	6.90
3116.00	3.17	1.40	39.22	4.10
3117.00	3.77	1.12	20.66	5.48
3118.00	3.41	1.57	52.66	5.56
3119.00	3.72	1.28	38.33	4.14
3121.00	2.21	1.92	56.32	9.58
3122.00	3.08	1.38	46.97	3.55
3123.00	2.58	1.84	66.09	4.66
3124.00	1.88	1.82	65.16	6.71
3131.00	3.46	1.20	19.31	4.97
3132.00	2.12	2.04	55.45	10.98
3133.00	2.17	2.14	56.20	3.34
3134.00	3.27	1.17	34.93	4.54
3135.00	2.71	1.12	31.38	3.24
3136.00	3.12	1.67	42.26	5.31
3137.00	2.34	2.05	57.78	6.42
3141.00	1.92	1.80	57.05	9.84
3142.00	2.24	1.33	36.08	8.37
3143.00	2.10	1.90	51.19	5.11
3144.00	2.05	1.62	45.40	5.92
3145.00	1.68	1.04	36.10	.75
3146.00	1.22	1.67	43.43	2.67
3151.00	1.06	2.68	67.00	5.33
3155.00	.62	1.61	75.23	7.65
3161.00	.80	2.50	70.60	9.72
3162.00	.83	1.31	33.86	20.32
3171.00	1.07	2.07	57.15	2.25
3172.00	.55	2.41	61.54	19.02
3176.00	.90	1.68	31.84	3.90
3181.00	1.19	2.22	52.68	14.81
3191.00	2.48	1.53	37.59	1.59
3192.00	2.10	2.02	41.67	21.42
3193.00	1.74	1.87	47.55	13.67
3194.00	1.97	1.80	41.78	5.11
3195.00	.69	1.82	52.70	4.36
3201.00	2.40	1.63	34.92	17.87
3202.00	1.46	2.14	52.31	15.01
3203.00	2.79	.95	36.64	5.52
3204.00	3.04	1.22	29.44	4.41
3205.00	2.33	1.73	34.21	7.72
3206.00	2.27	1.25	25.68	5.50
3207.00	1.54	2.31	49.14	28.30
3208.00	1.76	2.08	52.51	5.68
3209.00	.93	1.89	80.11	12.60
3211.00	.26	2.34	83.38	8.25
3212.00	.07	1.90	81.12	11.62
3214.00	.58	2.21	91.81	1.17
3216.00	.13	1.90	93.60	1.28
3218.00	.35	1.70	80.69	6.99
3221.00	1.43	2.59	58.76	8.20
3222.00	1.02	2.10	88.87	1.02
3223.00	1.40	2.33	60.91	5.34
3224.00	1.82	1.58	36.49	10.52
3225.00	1.76	2.23	61.96	4.25
3227.00	.13	1.93	91.90	1.64
3231.00	.86	2.33	51.56	30.32
3232.00	.95	2.32	55.86	3.82
3233.00	.59	2.61	48.72	21.75
3234.00	.09	2.09	75.50	3.15
3235.00	.46	2.54	75.51	2.86
3237.00	.20	2.43	74.40	6.02
3238.00	.23	2.21	81.65	9.56
3241.00	.93	2.51	84.79	2.94
3243.00	.18	2.10	93.12	1.70
3244.00	.29	2.27	89.19	1.26
3245.00	.99	2.11	91.24	.81
3247.00	.55	2.34	91.48	2.46
3248.00	.25	2.49	89.06	1.31
3249.00	.15	2.39	90.86	2.41
3251.00	.43	2.59	76.77	6.41
3252.00	.18	2.68	85.23	2.80
3253.00	.37	2.83	76.22	3.28
3255.00	.55	2.35	88.67	1.70
3256.00	.10	2.09	94.04	.67
3257.00	.31	2.53	83.83	6.43
3258.00	.18	2.34	91.58	1.45
3261.00	1.04	2.21	72.62	4.80
3262.00	1.44	2.40	74.97	5.79
3263.00	1.14	1.76	52.71	15.69
3264.00	.39	2.18	87.49	4.49
3265.00	.17	2.08	90.86	3.18
3267.00	.17	2.18	97.81	3.22
3271.00	.39	2.09	84.41	4.77
3273.00	.31	2.21	80.77	8.14
3274.00	.24	2.51	72.16	12.51
3281.00	.74	2.30	88.15	2.38
3284.00	.28	2.17	89.03	22.00
3286.00	.37	2.01	90.89	.52
3291.00	.63	2.14	91.60	1.70
3292.00	.06	2.35	82.54	12.29
3295.00	.84	2.33	78.32	9.39
3297.00	.65	2.30	66.24	12.12
3299.00	.32	2.45	79.99	7.22
3311.00	3.47	1.26	12.24	20.44
3312.00	2.50	1.72	42.17	10.20
3313.00	1.18	2.18	58.55	32.23
3314.00	3.22	1.16	29.22	2.88
3315.00	1.65	1.36	27.59	6.15
3316.00	.42	2.09	43.71	24.53
3317.00	2.62	1.46	41.65	4.20
3318.00	2.06	1.21	33.64	4.70
3319.00	1.31	1.70	43.92	4.12
3328.00	1.86	1.95	47.83	3.15
3329.00	.55	2.34	72.55	22.30
3331.00	2.38	1.46	26.55	10.56
3332.00	2.19	1.35	29.33	12.67
3333.00	1.80	1.21	30.27	3.46
3334.00	1.46	1.92	43.69	7.60
3335.00	1.29	2.42	55.42	6.11
3341.00	1.31	1.91	50.18	20.89
3342.00	1.35	2.07	55.55	9.96
3343.00	1.48	1.92	48.41	3.34
3344.00	1.53	1.10	40.97	4.88
3351.00	1.88	1.45	29.97	22.67
3352.00	1.43	1.59	45.02	4.57
3353.00	2.15	1.25	17.04	25.65
3354.00	1.98	1.24	42.45	4.05
3355.00	1.74	1.22	27.30	2.94
3356.00	.87	1.96	49.20	14.67
3361.00	1.52	1.45	26.13	37.56
3362.00	1.70	.95	27.95	4.36
3363.00	.99	1.25	27.68	5.19
3364.00	.95	.94	82.89	1.70
3366.00	.06	.68	89.29	1.91
3371.00	1.02	1.82	37.81	14.11
3372.00	.50	1.84	52.32	28.55
3373.00	.68	.53	93.06	1.39
3381.00	.29	.79	88.86	3.54
3401.00	1.79	1.73	72.98	3.76
3402.00	1.62	2.01	68.12	5.69
3403.00	1.05	.69	91.35	1.01
3404.00	1.50	1.30	32.11	7.49
3405.00	.22	1.12	90.05	2.34
3411.00	.44	1.42	84.37	6.91
3412.00	.06	1.80	82.76	8.07
3413.00	.07	1.84	80.71	2.86
3415.00	.07	.70	89.14	4.98
3417.00	.70	1.46	85.87	2.19
3421.00	.83	1.20	85.38	4.50
3425.00	.44	.77	92.75	2.02
3431.00	2.45	1.03	28.57	2.58
3432.00	1.40	1.56	54.12	8.98
3433.00	1.22	1.81	53.19	13.38
3434.00	1.34	2.12	39.33	8.44
3435.00	1.64	1.24	32.86	6.24
3436.00	2.25	1.32	33.24	4.53
3437.00	1.79	1.91	40.78	5.35
3438.00	1.68	1.86	47.74	6.01
3439.00	.41	2.01	53.82	17.90
3441.00	1.69	1.37	20.62	25.48
3442.00	1.96	1.21	19.29	7.56
3443.00	1.51	1.20	77.45	4.50
3445.00	1.01	1.83	64.59	2.72
3446.00	1.05	1.95	49.18	18.82
3448.00	1.43	2.03	53.51	3.61
3451.00	.77	2.02	69.58	3.23
3452.00	.20	1.46	46.48	5.93
3453.00	.95	1.53	38.82	13.74
3454.00	1.13	1.82	57.39	3.75
3455.00	.08	1.71	85.52	2.26
3461.00	.41	1.20	86.63	1.66
3465.00	.15	.85	82.97	8.22
3466.00	.14	.70	88.84	4.12
3471.00	.25	.76	84.36	9.23
3474.00	.18	.80	89.38	5.14
3481.00	.64	1.40	79.77	2.84
3511.00	4.66	1.03	12.68	5.27
3512.00	5.27	.85	10.97	8.43
3513.00	4.53	.76	15.02	.37
3514.00	5.31	.69	21.77	4.27
3515.00	4.72	.58	18.99	2.10
3521.00	3.50	1.30	22.33	9.12
3522.00	3.67	.89	11.95	9.22
3523.00	3.62	1.22	32.80	4.04
3524.00	2.35	1.71	35.65	5.01
3525.00	2.56	1.32	28.95	7.11
3526.00	2.32	1.57	34.22	8.29
3527.00	2.55	1.03	32.69	.86
3531.00	3.61	.87	9.37	7.97
3532.00	3.76	.99	19.87	.00
3533.00	2.65	1.29	28.89	17.51
3534.00	1.79	1.28	33.94	1.98
3543.00	.20	1.59	47.96	23.45
3544.00	1.08	1.36	44.76	2.67
3551.00	4.07	1.05	16.57	.95
3552.00	4.01	1.47	32.24	7.38
3553.00	3.33	.75	15.80	.11
3554.00	3.78	.50	25.42	3.26
3555.00	2.17	1.78	44.81	4.05
3561.00	3.16	1.12	39.64	2.93
3562.00	3.19	1.48	37.79	5.13
3563.00	3.33	1.74	47.86	5.82
3564.00	2.58	1.51	46.06	1.85
3571.00	3.62	1.13	29.33	2.85
3572.00	4.25	.79	13.97	1.99
3573.00	1.43	1.76	57.51	5.76
3581.00	4.44	.97	18.85	2.82
3582.00	3.73	1.18	30.85	2.53
3583.00	2.62	1.02	22.16	3.69
3584.00	1.01	2.08	54.74	3.60
3601.00	1.24	2.18	62.61	12.35
3602.00	.90	2.38	42.07	23.26
3603.00	1.77	1.86	51.17	20.85
3604.00	1.42	1.49	32.55	21.77
3605.00	1.91	1.07	16.64	6.39
3607.00	1.66	1.29	26.16	6.04
3608.00	1.16	1.73	33.18	5.57
3611.00	.41	1.45	72.20	6.08
3612.00	.06	1.67	80.37	12.80
3615.00	.08	1.31	90.17	4.34
3621.00	.78	1.70	64.47	15.79
3625.00	.06	1.01	20.47	76.40
3626.00	.05	.88	82.28	6.95
3628.00	.25	.77	86.33	6.31
3631.00	.10	1.46	78.32	8.70
3632.00	.45	1.65	75.25	9.58
3633.00	.23	1.48	76.94	10.52
3641.00	1.15	1.49	76.75	3.05
3642.00	1.06	1.33	63.21	6.14
3643.00	.68	1.05	86.78	3.26
3645.00	.53	1.55	43.84	45.52
3646.00	.04	.80	92.12	3.55
3648.00	.53	1.26	83.66	7.72
3652.00	.07	1.58	72.26	17.52
3701.00	2.07	1.35	23.97	.72
3702.00	2.49	.82	23.44	.50
3703.00	1.57	2.29	61.64	2.83
3704.00	1.62	2.07	52.63	1.89
3705.00	1.87	1.67	40.41	.19
3706.00	1.28	1.85	28.56	.34
3707.00	1.47	1.96	22.92	.09
3708.00	.85	2.23	36.08	.73
3711.00	.16	1.30	6.84	.00
3712.00	.38	2.19	41.92	.16
3721.00	1.56	2.10	40.34	.31
3722.00	.94	1.95	30.73	.26
3723.00	.99	2.35	34.55	.24
3731.00	1.44	2.17	56.32	1.97
3732.00	1.42	2.31	51.97	1.63
3734.00	.45	2.37	36.01	1.35
3735.00	.31	1.96	31.40	.11
3737.00	.21	2.08	68.02	4.02
3738.00	.55	1.68	74.92	.36
3739.00	.14	1.94	61.85	2.32
3741.00	1.36	1.56	69.09	3.27
3742.00	1.47	1.75	47.19	5.81
3743.00	1.36	1.96	30.51	1.02
3751.00	.91	1.12	82.77	1.23
3752.00	1.04	.98	85.25	1.73
3754.00	.07	.83	88.60	4.97
3755.00	.77	1.50	85.65	2.05
3761.00	1.21	1.64	52.15	1.73
3762.00	1.72	1.35	37.74	.38
3763.00	1.05	2.00	55.38	1.01
3764.00	1.11	1.49	76.26	3.61
3765.00	1.89	1.84	55.25	.99
3766.00	1.56	1.98	24.13	1.39
3768.00	.72	2.28	46.98	.11
3769.00	.60	2.29	42.36	.07
3771.00	.81	1.97	70.76	.62
3772.00	1.08	1.68	72.18	1.13
3773.00	.64	1.47	40.14	2.21
3774.00	.10	1.43	83.72	.17
3781.00	.58	2.21	63.34	1.93
3784.00	.07	1.68	72.55	1.81
3785.00	.10	1.23	81.96	.42
3791.00	.24	1.21	86.86	.33
3811.00	3.33	.74	15.11	3.06
3812.00	1.59	1.26	30.13	4.47
3813.00	2.31	1.14	30.96	5.88
3814.00	3.40	.66	23.79	2.66
3815.00	2.46	1.40	44.96	3.39
3816.00	2.77	2.02	50.78	4.38
3817.00	2.43	1.77	26.23	.86
3818.00	1.45	2.35	40.06	.07
3822.00	2.01	1.16	49.15	4.11
3823.00	2.08	1.20	26.50	6.29
3824.00	1.69	1.14	29.93	7.06
3825.00	.36	1.60	49.01	2.78
3828.00	1.61	1.55	80.18	2.53
3829.00	.27	1.80	66.22	2.24
3831.00	1.39	1.73	72.78	1.37
3832.00	.33	2.35	53.30	.45
3833.00	1.26	2.05	56.50	2.48
3834.00	1.26	1.49	37.27	7.00
3835.00	.20	.91	87.11	2.55
3841.00	1.49	1.52	34.85	2.92
3842.00	1.80	1.20	35.71	1.00
3843.00	1.28	1.51	29.56	.20
3844.00	1.28	1.87	44.25	2.11
3845.00	.79	1.25	34.29	.00
3848.00	1.02	1.37	36.52	.00
3849.00	.17	1.69	71.87	.35
3851.00	1.08	2.28	34.26	.20
3852.00	.58	1.93	33.36	.10
3853.00	.74	2.14	68.46	.42
3861.00	1.18	1.34	82.76	2.48
3862.00	1.06	1.98	71.59	.56
3863.00	.80	1.54	48.79	6.08
3864.00	.26	1.31	73.17	.42
3871.00	.82	1.92	59.62	1.87
3881.00	.76	1.95	26.45	.09
3882.00	.77	1.79	76.96	.76
3886.00	.17	2.14	37.37	.08
3888.00	.15	2.12	37.22	.27
3891.00	1.03	1.69	43.46	19.24
3892.00	.86	1.74	40.23	3.93
3893.00	.77	1.62	47.53	5.46
3894.00	.95	1.96	67.35	5.29
3896.00	.01	2.21	58.25	2.16
3897.00	.01	2.34	91.41	1.49
3901.00	2.44	1.15	29.30	3.86
3902.00	1.52	2.13	54.58	5.56
3903.00	1.31	1.62	34.97	2.36
3904.00	1.84	1.57	35.63	1.00
3905.00	2.10	1.66	42.58	2.56
3906.00	1.31	1.93	48.31	3.00
3911.00	.88	2.29	60.51	4.17
3912.00	1.12	1.33	25.37	.37
3921.00	.42	2.14	36.65	4.35
3922.00	.22	2.24	40.42	4.99
3925.00	.74	1.80	67.72	.80
3927.00	.33	1.68	79.68	.97
3931.00	.74	1.87	61.43	1.17
3941.00	.53	2.21	41.82	.46
3945.00	.29	1.97	86.92	1.90
3947.00	.15	1.44	72.26	.80
3951.00	.46	2.18	28.05	1.53
3953.00	.09	1.97	51.04	.84
3956.00	.61	2.15	42.47	1.25
3958.00	.64	2.15	52.75	6.94
3959.00	.09	1.96	60.51	.77
3961.00	1.24	2.07	71.12	13.93
3962.00	1.27	2.09	69.81	12.08
3971.00	.87	1.94	18.70	.43
3972.00	1.08	1.85	69.73	1.30
3981.00	.66	2.27	69.28	3.65
3984.00	.57	2.01	81.56	1.21
3985.00	.21	1.53	88.81	.95
3991.00	1.32	1.58	46.31	7.40
3992.00	1.45	2.23	63.48	5.39
3993.00	1.40	1.15	38.84	6.23
3994.00	1.07	1.93	61.68	5.91
3995.00	2.04	.89	23.28	1.33
3997.00	.06	1.44	88.54	4.07
3998.00	.11	1.54	84.71	9.26
4001.00	1.67	1.41	26.00	19.31
4002.00	1.36	1.32	38.63	.81
4003.00	1.06	2.26	60.90	3.07
4005.00	1.28	1.57	42.02	20.78
4006.00	1.09	2.23	58.84	7.91
4007.00	.81	1.97	59.38	11.40
4011.00	.10	2.08	80.73	8.10
4012.00	.17	1.98	82.73	.21
4013.00	.14	1.99	77.35	6.26
4014.00	.12	1.78	86.37	1.38
4021.00	.34	1.90	77.78	12.09
4023.00	.05	1.56	79.10	12.40
4031.00	.14	1.77	81.91	7.63
4032.00	.07	1.83	87.84	2.63
4033.00	.32	2.08	80.68	8.55
4041.00	.39	2.22	75.31	2.89
4043.00	.40	1.88	70.61	7.39
4051.00	.37	1.99	69.56	15.63
4053.00	.10	1.90	65.83	24.47
4054.00	.08	2.11	81.32	9.49
4061.00	.13	2.17	86.43	6.28
4064.00	.10	2.10	73.56	12.66
4101.00	1.44	1.95	62.96	16.10
4102.00	1.37	1.97	51.73	1.61
4103.00	1.40	1.83	75.56	1.60
4105.00	1.10	1.68	64.42	1.12
4111.00	.11	1.41	90.03	.00
4112.00	.31	1.96	80.97	6.73
4115.00	.06	1.45	93.82	.10
4116.00	.24	1.72	90.67	1.63
4121.00	.09	1.66	83.04	6.68
4124.00	.12	1.71	74.64	13.55
4126.00	.07	.87	89.96	2.16
4128.00	.18	1.66	80.90	7.68
4131.00	.92	1.84	61.99	4.45
4132.00	1.14	1.61	47.97	11.68
4133.00	.78	2.24	63.70	13.45
4141.00	1.25	1.96	36.38	7.55
4142.00	1.26	1.80	64.85	3.18
4143.00	1.11	1.49	83.67	1.62
4145.00	.12	1.46	83.86	1.63
4147.00	.45	2.37	69.48	8.00
4151.00	.10	1.53	83.75	4.71
4152.00	.10	1.40	83.10	1.95
4153.00	.40	1.84	74.04	2.22
4156.00	.19	1.46	90.12	2.27
4157.00	.09	1.58	83.26	2.37
4158.00	.23	1.76	84.00	1.10
4161.00	.27	2.25	64.79	12.02
4171.00	.17	1.47	85.34	6.99
4174.00	.08	1.28	91.08	2.91
4175.00	.28	2.04	59.77	25.63
4176.00	.10	2.04	70.39	9.98
4181.00	.23	1.99	74.01	5.66
4184.00	.10	2.20	71.24	17.43
4191.00	.79	2.17	60.08	3.13
4194.00	.44	2.12	80.72	1.38
4196.00	.27	1.68	83.94	1.96
4197.00	.37	1.76	83.04	1.15
4201.00	1.79	1.60	26.75	41.50
4204.00	1.67	1.50	40.01	4.60
4205.00	1.94	1.75	66.80	3.03
4206.00	1.70	1.52	34.99	8.18
4207.00	1.35	1.96	44.04	14.54
4209.00	.14	1.14	82.68	2.76
4211.00	.12	2.14	47.33	25.39
4213.00	.31	2.08	52.32	34.35
4214.00	.20	1.77	75.19	8.39
4221.00	.13	1.00	87.83	1.75
4223.00	.16	.98	86.49	3.98
4225.00	.11	.73	91.09	1.91
4231.00	.30	1.45	85.32	3.25
4233.00	.39	1.56	83.21	5.27
4235.00	.29	1.46	82.93	9.46
4241.00	.40	1.74	79.07	6.38
4243.00	.07	.87	90.81	3.20
4245.00	.08	.83	92.47	1.50
4247.00	.10	1.29	89.14	3.45
4251.00	.81	2.47	68.82	24.80
4254.00	.50	2.54	67.22	14.91
4255.00	.32	2.23	86.45	1.32
4261.00	.42	2.10	79.46	8.25
4264.00	.28	2.07	54.13	22.65
4265.00	.16	1.77	80.52	6.13
4266.00	.09	1.71	92.69	.69
4268.00	.08	1.51	86.18	5.49
4269.00	.03	1.86	85.53	1.23
4271.00	.21	2.02	86.33	5.68
4273.00	.36	2.53	80.38	11.60
4281.00	.25	2.44	74.73	9.58
4283.00	.24	2.36	74.58	5.10
4284.00	.25	2.06	77.42	9.17
4285.00	.42	2.38	73.71	12.43
4286.00	.25	2.14	89.88	1.70
4301.00	.96	2.56	83.03	5.51
4302.00	.57	1.52	76.80	4.83
4303.00	.16	1.92	91.71	.42
4305.00	.09	2.29	83.77	8.32
4306.00	.27	2.17	92.63	1.19
4307.00	.26	2.45	87.58	3.90
4308.00	.04	2.36	85.75	1.45
4311.00	.43	2.71	62.45	21.57
4315.00	.12	2.11	92.25	3.51
4316.00	.10	2.08	94.01	1.52
4317.00	.06	2.33	85.48	1.65
4318.00	.27	2.45	80.44	3.97
4321.00	.06	2.33	86.46	8.78
4322.00	.25	2.28	87.53	3.20
4323.00	.05	2.00	90.75	.73
4325.00	.26	2.50	77.78	1.64
4326.00	.04	2.08	93.12	.87
4327.00	.04	2.28	69.71	15.88
4328.00	.28	2.66	77.51	2.77
4331.00	2.40	1.30	15.64	14.83
4332.00	1.40	2.06	69.90	5.22
4333.00	1.09	2.36	76.98	1.01
4334.00	1.18	2.40	76.86	3.01
4335.00	1.49	2.41	55.03	3.10
4336.00	1.71	1.76	48.75	7.75
4337.00	1.80	1.39	50.59	5.97
4339.00	.19	2.28	89.51	.47
4341.00	.52	2.45	82.67	2.70
4351.00	.13	2.47	77.13	6.27
4352.00	.06	1.99	93.67	.86
4353.00	.21	2.29	85.36	.44
4354.00	.18	2.70	85.65	1.60
4356.00	.32	2.66	74.09	1.04
4357.00	.30	2.64	76.74	.99
4361.00	.38	2.66	75.23	7.86
4363.00	.11	1.86	92.47	.72
4364.00	.12	1.86	95.03	.80
4365.00	.13	1.99	93.63	.31
4371.00	.36	2.50	82.97	.90
4373.00	.10	2.43	83.99	.91
4374.00	.30	2.52	82.16	.75
4381.00	2.14	1.39	33.27	8.12
4382.00	2.38	1.70	49.83	5.50
4383.00	2.14	1.16	51.63	4.81
4384.00	1.15	2.34	57.86	4.56
4385.00	1.51	1.25	30.18	3.72
4386.00	1.17	2.09	67.11	2.74
4387.00	.98	1.92	69.73	6.36
4388.00	1.21	1.81	45.93	3.80
4389.00	.11	2.41	72.09	10.72
4401.00	.68	2.47	82.77	4.03
4411.00	.26	2.62	73.81	16.71
4413.00	.41	2.31	85.49	1.62
4414.00	.11	2.30	90.82	1.91
4415.00	.05	2.20	85.27	.67
4416.00	.38	2.51	82.00	2.09
4417.00	.25	2.21	77.62	11.12
4421.00	.60	2.48	79.90	2.31
4423.00	.11	2.45	78.92	10.31
4424.00	.37	2.27	83.54	2.72
4431.00	.43	2.50	81.66	2.89
4433.00	.09	2.06	92.17	2.18
4434.00	.10	2.14	90.94	1.71
4435.00	.06	2.19	92.38	1.82
4436.00	.08	2.06	94.21	.86
4437.00	.05	2.20	92.77	3.59
4438.00	.07	2.15	91.18	2.72
4441.00	.13	2.06	93.75	.92
4443.00	.06	2.16	94.98	.86
4444.00	.05	2.06	95.62	.99
4451.00	.52	2.45	83.97	1.41
4453.00	.23	2.17	88.91	.29
4454.00	.14	2.35	87.61	2.17
4455.00	.13	2.25	71.43	10.08
4456.00	.15	2.12	93.41	.85
4458.00	.14	2.24	85.66	2.08
4461.00	1.70	1.20	26.79	3.26
4462.00	1.32	2.25	55.73	3.93
4463.00	1.07	2.10	61.08	6.30
4464.00	.70	1.50	56.69	6.82
4465.00	.29	1.83	58.89	25.09
4471.00	.21	2.15	92.78	2.17
4472.00	.25	2.08	82.33	.10
4474.00	.06	2.18	90.07	5.60
4475.00	.13	1.99	91.04	4.22
4481.00	.96	2.43	85.80	.59
4484.00	.27	2.20	89.70	1.41
4485.00	.06	2.19	91.36	3.23
4486.00	.24	2.17	89.35	4.82
4491.00	.16	1.98	92.93	1.05
4493.00	.20	2.55	85.46	2.09
4494.00	.05	1.97	94.03	1.64
4501.00	.58	2.22	88.30	3.54
4503.00	.14	2.20	91.96	3.53
4504.00	.08	2.27	92.42	1.55
4505.00	.09	1.73	96.76	.29
4506.00	.13	2.30	90.89	1.39
4507.00	.19	2.03	94.04	.98
4508.00	.03	1.89	95.80	1.09
4511.00	.56	2.55	82.25	2.69
4513.00	.13	2.22	91.90	3.76
4515.00	.25	1.92	94.55	.67
4521.00	.18	2.21	90.51	2.05
4524.00	.34	2.13	92.35	1.78
4525.00	.08	2.32	91.98	2.91
4527.00	.27	2.24	90.72	1.87
4528.00	.02	2.07	93.81	2.24
4529.00	.08	2.05	92.15	.41
4531.00	1.13	1.98	33.08	33.99
4532.00	1.46	1.47	43.80	6.19
4533.00	.54	2.33	81.97	6.20
4535.00	.88	1.76	36.02	14.68
4536.00	1.17	1.15	29.24	.08
4537.00	1.31	1.17	35.60	1.57
4538.00	.73	2.05	54.29	17.15
4539.00	.04	2.18	87.85	1.70
4541.00	.31	2.34	78.95	4.63
4542.00	.30	2.58	78.42	8.09
4543.00	.21	2.00	93.86	1.62
4551.00	.45	2.27	80.19	6.91
4553.00	.26	2.30	85.65	5.83
4554.00	.22	2.34	85.74	6.33
4561.00	.74	2.60	79.16	3.05
4562.00	.34	2.15	83.77	3.27
4564.00	.45	2.36	72.55	.86
4566.00	.12	2.24	84.32	.72
4567.00	.26	2.49	82.45	2.52
4568.00	.11	1.84	93.49	4.45
4569.00	.08	2.03	95.02	1.20
4571.00	.75	2.45	85.66	2.48
4574.00	.09	2.27	87.31	1.32
4575.00	.02	2.20	89.73	1.02
4576.00	.18	2.35	83.00	1.30
4581.00	.17	2.15	92.11	1.05
4583.00	.05	2.17	93.05	.28
4584.00	.03	1.95	92.69	1.66
4585.00	.05	2.28	90.93	3.84
4586.00	.08	2.25	88.99	1.75
4587.00	.36	2.38	90.28	1.64
4588.00	.05	2.02	89.82	2.96
4589.00	.04	2.11	95.47	1.51
4611.00	2.45	1.05	22.33	1.95
4613.00	1.60	1.45	31.47	.18
4614.00	1.32	2.71	70.77	1.00
4615.00	2.04	.87	35.34	.49
4617.00	.92	1.43	35.99	57.11
4621.00	2.41	.88	19.90	.29
4623.00	1.46	2.68	49.49	2.54
4624.00	1.82	2.13	27.52	.34
4625.00	.76	2.23	40.14	.63
4631.00	.66	2.56	49.77	.93
4634.00	.38	2.21	90.35	.31
4635.00	.20	2.18	54.02	.23
4641.00	.41	2.55	59.47	.77
4645.00	.51	1.97	27.47	.35
4651.00	.69	2.60	81.26	2.13
4655.00	.04	2.24	92.11	3.37
4661.00	.81	2.70	67.28	2.16
4664.00	.20	2.34	83.54	3.68
4671.00	.56	2.36	91.18	3.86
4675.00	.21	2.49	87.40	7.73
4681.00	.24	2.43	86.82	6.72
4691.00	.56	2.53	85.55	4.20
4693.00	.15	2.19	93.98	1.20
4694.00	.24	2.49	85.76	7.81
4695.00	.44	2.27	91.13	2.32
4696.00	.20	2.35	92.09	2.94
4697.00	.39	2.38	87.45	2.77
4698.00	.26	2.40	86.38	8.69
4701.00	2.27	.90	19.75	.69
4702.00	1.76	1.08	27.72	.51
4703.00	1.53	2.51	74.42	3.23
4705.00	.47	2.09	72.89	.82
4706.00	1.15	2.18	60.16	1.11
4707.00	1.61	2.20	59.96	.91
4708.00	1.21	2.23	69.61	1.52
4709.00	.14	2.29	82.48	.53
4711.00	.90	1.76	47.58	.17
4714.00	.54	1.92	82.12	.11
4715.00	.42	2.26	63.49	.41
4721.00	.10	2.10	55.05	.29
4724.00	.53	2.38	84.60	.11
4725.00	.06	2.19	79.26	.30
4726.00	.16	2.21	81.92	.18
4731.00	.85	2.25	72.72	1.23
4735.00	.24	1.89	79.58	.24
4741.00	.50	2.43	83.92	1.13
4744.00	.26	2.24	49.38	.58
4751.00	.48	2.42	83.58	1.44
4754.00	.14	2.22	83.20	2.70
4756.00	.18	2.15	92.70	1.37
4758.00	.19	2.25	83.82	2.19
4761.00	1.11	2.26	74.32	2.91
4762.00	.42	2.15	77.77	1.21
4765.00	.14	2.18	83.35	.44
4771.00	.07	2.20	89.80	2.23
4791.00	.50	2.36	83.01	1.71
4793.00	.49	2.21	89.57	1.70
4797.00	.23	2.48	83.02	5.39
4811.00	3.04	1.17	20.37	6.82
4812.00	2.24	1.22	29.77	1.79
4813.00	1.56	1.49	39.04	.94
4814.00	2.21	1.27	36.07	1.80
4815.00	1.65	1.47	37.62	5.59
4816.00	2.27	1.20	40.86	1.37
4817.00	1.78	1.28	40.18	1.16
4818.00	2.56	1.14	31.92	2.76
4819.00	2.51	1.24	30.74	2.73
4822.00	1.34	1.78	47.93	2.37
4823.00	1.20	2.25	71.62	6.82
4824.00	1.27	1.84	42.15	7.19
4826.00	2.08	1.51	39.34	4.04
4827.00	2.22	1.06	46.83	6.03
4834.00	1.91	1.95	50.31	2.76
4835.00	2.16	1.07	26.18	4.20
4837.00	1.40	2.07	54.91	2.68
4838.00	.07	2.03	76.30	.56
4839.00	.21	1.64	31.08	.25
4841.00	.96	2.26	74.86	1.74
4844.00	.63	2.29	80.57	3.43
4845.00	.22	2.08	81.66	2.02
4847.00	.62	2.30	77.88	.71
4849.00	.25	2.04	41.06	1.15
4851.00	.49	1.97	47.26	1.17
4854.00	.71	2.21	73.06	1.26
4855.00	.08	1.87	79.84	.35
4861.00	.27	2.03	75.01	1.07
4871.00	1.38	2.29	78.84	3.28
4872.00	1.69	2.01	60.96	.53
4873.00	1.09	2.15	73.25	.83
4874.00	.92	1.95	85.18	1.46
4875.00	1.48	.90	28.25	.00
4876.00	1.23	2.25	72.37	1.02
4881.00	.65	2.16	73.41	.91
4882.00	.24	2.22	78.79	1.14
4884.00	.16	1.84	82.03	1.15
4885.00	.08	2.02	83.44	.74
4891.00	.37	2.20	77.81	.94
4901.00	1.91	1.64	35.02	.30
4902.00	1.51	1.72	38.03	5.36
4904.00	1.18	2.43	35.92	2.91
4905.00	1.51	2.11	63.17	6.48
4906.00	.61	1.65	49.85	8.38
4907.00	1.48	1.20	31.14	2.93
4908.00	1.12	2.16	73.36	2.58
4909.00	.11	1.59	89.47	.56
4911.00	.12	2.08	78.51	4.76
4921.00	.89	2.19	59.21	1.16
4924.00	.08	1.96	55.09	42.65
4926.00	.31	2.26	78.99	15.55
4927.00	.14	2.13	89.56	2.90
4931.00	.88	2.26	58.78	18.09
4941.00	1.01	2.45	58.04	11.08
4942.00	1.12	1.15	37.87	4.41
4944.00	.21	2.04	82.75	6.87
5011.00	2.42	2.08	63.92	2.05
5012.00	1.50	2.00	80.40	.38
5013.00	2.19	1.02	25.52	4.17
5014.00	2.97	.78	16.81	.05
5015.00	.83	1.52	40.27	6.72
5017.00	3.30	1.12	18.38	4.75
5018.00	1.45	2.32	59.59	7.89
5021.00	3.53	.75	21.93	.48
5022.00	1.79	2.18	51.31	5.65
5025.00	3.28	.90	23.73	.20
5032.00	1.03	2.59	54.33	2.37
5035.00	1.14	1.37	48.68	4.96
5036.00	.17	2.05	28.69	.69
5037.00	2.41	1.51	27.67	.25
5038.00	4.00	1.04	19.15	.80
5041.00	3.68	.75	19.20	.16
5042.00	2.80	1.19	33.49	1.28
5043.00	1.51	1.24	34.44	4.20
5044.00	1.95	2.08	36.04	.73
5045.00	1.41	2.11	47.39	4.99
5046.00	3.19	.90	22.32	4.04
5049.00	1.95	1.96	42.78	.89
5051.00	1.16	2.59	62.94	1.17
5052.00	.94	1.80	47.56	1.81
5053.00	.74	2.09	59.48	12.64
5056.00	.77	2.27	67.94	.61
5061.00	1.05	2.00	55.35	.89
5062.00	.79	2.55	50.51	3.82
5063.00	.90	1.61	74.73	.58
5066.00	.46	2.25	72.49	1.92
5071.00	.64	2.21	69.44	.53
5074.00	.07	2.26	73.44	3.07
5076.00	.37	2.15	78.37	2.78
5081.00	.73	2.50	55.63	4.33
5084.00	.07	1.95	86.30	2.56
5085.00	.08	2.10	47.00	.77
5087.00	.29	2.20	74.78	.48
5089.00	.06	1.87	87.94	1.95
5091.00	.23	2.36	57.75	2.02
5094.00	.14	2.26	54.32	2.79
5095.00	.14	2.28	59.25	.51
5096.00	.06	2.15	81.64	.08
5101.00	1.30	1.75	46.05	1.31
5102.00	1.16	2.09	66.92	.89
5103.00	1.03	1.70	52.95	1.67
5104.00	1.30	2.01	42.22	7.54
5106.00	.10	2.03	85.84	2.40
5109.00	.23	1.51	82.80	1.70
5111.00	.30	2.17	89.47	.25
5113.00	.06	1.80	85.38	.49
5121.00	1.19	2.36	65.73	.44
5122.00	1.00	1.01	39.25	.91
5124.00	.07	2.06	80.73	.79
5125.00	.08	1.97	82.64	.82
5126.00	.58	2.14	56.80	.64
5131.00	.29	2.31	70.27	.37
5133.00	.27	2.13	76.72	.16
5141.00	1.23	1.17	27.88	1.05
5142.00	1.47	1.36	32.01	2.48
5143.00	1.36	2.22	49.19	9.27
5144.00	1.47	1.05	31.21	3.07
5146.00	.43	1.84	72.38	2.44
5151.00	1.19	2.45	50.80	1.54
5152.00	1.27	1.67	36.62	6.96
5154.00	.29	1.94	74.56	2.58
5161.00	.51	2.17	79.00	4.69
5165.00	.37	2.11	83.46	5.51
5171.00	1.06	2.50	60.12	.82
5172.00	1.03	1.45	54.14	.00
5175.00	.52	2.27	42.49	2.25
5176.00	.04	2.22	65.23	3.20
5211.00	3.42	1.60	42.60	10.10
5212.00	3.14	1.39	25.78	15.64
5213.00	2.61	1.30	35.67	2.09
5215.00	2.63	1.95	39.34	18.74
5216.00	1.91	2.14	60.45	13.32
5221.00	.31	2.19	68.37	17.19
5223.00	1.81	1.99	64.64	4.27
5224.00	1.47	1.31	27.53	5.81
5231.00	1.74	1.79	38.59	15.54
5232.00	1.34	1.40	38.33	6.21
5233.00	1.63	1.33	35.95	7.11
5235.00	1.65	1.80	45.20	9.51
5236.00	.62	2.17	65.08	13.78
5237.00	1.19	1.55	34.10	13.57
5241.00	1.28	1.82	42.16	7.50
5242.00	.94	1.54	39.61	.65
5243.00	1.34	1.79	71.45	.44
5244.00	.68	2.32	38.79	.31
5245.00	.47	1.53	72.31	6.47
5246.00	1.12	1.12	31.43	4.05
5247.00	.89	1.73	78.08	7.49
5249.00	.08	1.18	90.08	.82
5251.00	.88	2.21	73.18	.73
5252.00	1.01	.73	23.83	.52
5253.00	.43	2.34	56.64	2.67
5254.00	.21	1.77	84.97	3.82
5256.00	.38	1.86	71.64	4.97
5258.00	.49	1.92	75.61	1.95
5261.00	1.04	2.43	58.71	2.78
5262.00	1.25	2.26	49.69	2.29
5263.00	.68	2.47	42.69	7.91
5266.00	.09	1.84	84.08	2.87
5268.00	.35	2.15	63.42	.68
5271.00	.60	2.39	72.38	2.55
5272.00	.67	.00	23.42	.74
5275.00	.48	2.02	73.37	3.71
5281.00	1.11	2.58	64.70	3.00
5282.00	1.01	2.35	68.22	3.27
5283.00	1.11	2.30	54.74	3.53
5291.00	.16	1.87	81.75	.50
5293.00	.19	1.77	78.24	4.03
5296.00	.22	1.98	76.66	2.88
5298.00	.37	2.04	63.85	1.04
5301.00	1.01	2.26	53.25	12.25
5302.00	.71	1.47	55.47	1.05
5305.00	.14	1.95	69.80	11.30
5306.00	.28	2.26	70.79	12.43
5307.00	.09	2.32	66.92	22.31
5308.00	.21	1.83	75.71	12.84
5311.00	.20	2.32	54.77	13.14
5313.00	.08	1.72	55.47	21.75
5314.00	.16	1.29	81.45	.80
5315.00	.06	1.21	89.60	.18
5317.00	.14	2.22	74.14	13.47
5321.00	.45	2.01	75.36	6.49
5324.00	.40	2.07	68.63	4.23
5325.00	.13	1.64	82.05	7.41
5327.00	.10	1.88	64.30	27.59
5328.00	.25	1.98	77.77	6.26
5331.00	.63	2.17	48.54	22.76
5334.00	.13	1.43	84.86	.45
5335.00	.09	1.70	77.28	13.87
5341.00	2.34	.74	19.76	.00
5342.00	1.17	2.24	49.72	.66
5343.00	1.27	2.55	47.43	5.31
5344.00	1.67	1.63	38.92	2.32
5345.00	1.67	1.77	72.97	.76
5346.00	1.53	1.98	70.10	2.61
5348.00	1.38	1.24	30.15	.21
5349.00	.45	1.08	34.25	.00
5351.00	.55	2.25	68.64	.89
5361.00	.68	2.31	74.11	9.70
5363.00	.26	2.32	80.85	.64
5364.00	.30	2.23	76.37	2.95
5366.00	.20	1.85	81.50	7.33
5367.00	.08	1.86	82.42	4.00
5368.00	.07	1.80	89.83	3.20
5371.00	.28	2.17	74.78	8.46
5373.00	.26	2.28	59.64	2.45
5374.00	.45	2.44	61.64	1.16
5375.00	.16	2.36	65.01	.49
5381.00	.12	1.77	87.19	.53
5382.00	.11	1.81	82.88	1.38
5384.00	.76	2.07	71.33	.65
5386.00	.40	1.45	80.95	.28
5388.00	.45	2.34	66.82	.28
5391.00	.36	1.86	78.99	.64
5396.00	.09	1.58	86.35	7.26
5397.00	.29	2.08	72.47	17.91
5398.00	.08	1.60	85.10	7.77
5401.00	1.58	1.34	31.54	.36
5402.00	1.55	.88	28.72	.00
5403.00	1.17	1.22	37.30	1.74
5404.00	1.36	1.71	46.84	2.03
5406.00	.42	2.41	67.51	.75
5408.00	.32	2.44	81.24	2.13
5409.00	.16	2.25	77.61	.33
5411.00	.34	2.15	71.21	.34
5421.00	.94	2.10	71.41	.81
5422.00	.88	2.03	51.05	.23
5423.00	.16	2.41	63.52	1.96
5424.00	.06	2.26	71.19	.26
5425.00	.12	1.93	74.51	.22
5427.00	.43	2.09	78.88	.33
5428.00	.10	1.90	86.26	.25
5431.00	.88	2.34	47.85	2.01
5432.00	1.02	1.24	36.66	25.22
5433.00	.47	2.14	54.28	21.41
5434.00	.14	1.84	74.44	.36
5435.00	.10	2.16	81.90	4.71
5437.00	.16	2.27	73.02	12.56
5438.00	.10	2.22	77.88	2.21
5439.00	.03	1.84	52.10	39.14
5441.00	.21	2.17	79.97	4.16
5443.00	.23	2.26	82.63	.87
5445.00	.04	2.17	84.22	.45
5446.00	.20	2.18	78.13	.61
5447.00	.14	2.06	82.75	.41
5451.00	.37	2.49	72.40	1.88
5453.00	.13	2.33	65.61	4.32
5454.00	.15	2.29	68.20	.66
5455.00	.08	2.21	81.99	.34
5461.00	1.41	2.37	62.04	1.51
5462.00	.97	1.99	58.70	2.20
5463.00	1.09	2.05	69.49	2.11
5464.00	.67	2.27	73.81	1.34
5465.00	.12	1.76	84.15	.68
5466.00	.13	2.10	56.20	3.72
5467.00	1.27	1.46	30.34	2.26
5469.00	.26	2.07	76.06	1.04
5472.00	.09	1.89	81.13	.09
5473.00	.41	2.25	75.04	2.09
5476.00	.13	2.05	78.03	.50
5481.00	.89	1.97	76.48	.48
5482.00	.82	2.16	67.24	1.05
5491.00	.57	2.19	77.53	1.27
5492.00	.43	2.12	76.27	1.56
5501.00	2.14	1.02	22.46	.00
5502.00	1.40	1.10	34.61	.08
5503.00	1.71	.98	29.18	.05
5504.00	.94	2.55	54.19	2.30
5505.00	1.46	2.20	64.35	.02
5506.00	1.64	1.49	40.93	.29
5507.00	.41	2.32	69.97	.20
5508.00	1.41	1.26	35.31	.00
5509.00	1.23	1.26	44.51	.19
5511.00	.09	1.89	63.91	.44
5512.00	.18	2.26	68.59	.31
5513.00	.13	2.07	66.86	1.49
5521.00	.66	2.45	61.26	2.08
5524.00	.15	2.33	47.66	2.33
5525.00	.17	2.24	73.26	.28
5527.00	.50	2.53	52.46	.82
5528.00	.15	1.96	77.87	.22
5531.00	.76	2.20	61.64	.68
5534.00	.08	2.46	67.84	.95
5541.00	.59	2.51	68.03	.67
5551.00	1.03	2.23	56.79	1.03
5552.00	1.35	2.04	40.30	.43
5553.00	.98	2.39	35.30	14.78
5554.00	1.43	1.73	45.29	.22
5555.00	1.21	1.93	43.74	5.73
5556.00	.05	2.29	61.87	1.91
5561.00	.15	2.15	64.57	.40
5563.00	.18	2.36	63.69	3.71
5571.00	.59	2.36	65.21	.82
5575.00	.24	2.04	58.88	.19
5581.00	.60	2.17	62.10	2.34
5582.00	.77	1.97	27.78	1.79
5583.00	.75	2.20	42.29	1.21
5591.00	.64	2.47	64.50	1.52
5595.00	.30	2.30	54.02	1.53
5611.00	2.83	.98	19.30	1.76
5612.00	2.83	1.30	30.42	.90
5613.00	2.00	1.29	27.94	2.76
5614.00	2.95	.66	18.85	.00
5615.00	2.65	1.38	29.37	1.80
5616.00	2.58	1.13	27.34	1.18
5621.00	2.27	.87	35.82	.00
5622.00	2.73	.82	23.92	.05
5623.00	2.69	.98	27.32	.04
5624.00	1.86	1.29	43.85	.73
5625.00	2.69	.94	28.27	.00
5626.00	.85	1.91	32.80	.43
5627.00	1.47	1.31	26.70	.85
5628.00	2.26	1.01	30.18	1.32
5629.00	1.40	1.89	45.04	.81
5631.00	1.49	2.37	47.24	6.31
5632.00	1.88	1.04	26.14	1.67
5641.00	1.30	2.31	61.04	1.47
5642.00	1.69	.96	43.38	3.11
5643.00	2.51	.95	40.10	2.48
5644.00	2.10	2.26	49.36	2.13
5645.00	1.70	1.38	35.14	1.17
5646.00	1.41	2.01	30.36	1.63
5651.00	1.34	2.17	45.69	.71
5652.00	1.47	1.42	30.98	2.18
5653.00	1.86	1.25	33.51	2.84
5654.00	2.03	1.35	40.88	2.34
5655.00	1.31	2.09	35.77	4.82
5658.00	.51	1.60	61.30	3.76
5661.00	.68	2.29	71.94	.67
5662.00	.95	1.80	44.86	2.77
5663.00	.99	1.92	43.85	4.74
5664.00	1.48	1.64	32.68	1.38
5665.00	1.37	1.96	28.80	1.00
5666.00	1.53	1.77	35.79	.37
5667.00	1.10	1.84	44.84	1.96
5671.00	1.15	1.85	45.09	.80
5672.00	1.18	1.24	26.22	2.25
5673.00	1.06	1.88	51.54	.31
5674.00	.23	2.20	68.20	1.41
5681.00	.31	2.19	54.94	2.87
5682.00	1.08	1.92	47.39	.26
5683.00	1.48	1.97	42.59	6.73
5684.00	1.42	2.35	63.65	1.80
5685.00	.92	1.19	33.46	.22
5688.00	.66	2.55	68.73	1.03
5691.00	.57	2.57	54.45	3.19
5694.00	.61	2.16	74.26	1.90
5701.00	2.45	1.52	26.82	3.54
5702.00	1.62	1.69	41.07	4.88
5703.00	1.55	2.16	53.18	22.52
5704.00	1.17	2.09	49.10	3.45
5705.00	1.52	1.73	44.47	5.40
5706.00	1.20	1.99	49.03	3.30
5707.00	1.48	2.26	58.62	1.33
5708.00	.54	2.17	47.93	.61
5709.00	1.11	2.16	32.16	1.86
5711.00	.80	2.27	54.10	.84
5712.00	.41	2.11	75.53	1.29
5715.00	.14	2.36	58.22	3.16
5721.00	.87	2.21	66.33	.46
5725.00	.13	2.11	82.08	3.48
5731.00	.86	2.45	55.47	1.79
5735.00	.49	2.35	70.42	3.93
5737.00	.37	2.31	69.05	2.30
5738.00	.11	2.05	74.07	.30
5741.00	.66	2.09	75.69	2.14
5751.00	1.15	1.68	32.03	.13
5752.00	.28	2.23	74.08	.65
5753.00	.49	2.25	75.88	.78
5754.00	.97	1.86	83.73	.23
5756.00	.12	1.91	45.78	.42
5757.00	.22	2.29	76.58	2.02
5758.00	.16	2.19	76.25	.24
5759.00	.07	2.40	81.53	6.67
5761.00	.39	2.35	67.79	1.35
5763.00	.15	2.30	52.88	3.46
5764.00	.09	2.20	58.15	.40
5768.00	.38	2.47	73.08	1.66
5801.00	1.13	1.93	43.02	.10
5802.00	1.29	.99	31.93	.00
5803.00	1.25	1.01	33.86	.24
5804.00	.85	2.21	67.88	.68
5807.00	.26	2.77	60.16	3.23
5808.00	.09	2.43	79.08	.26
5809.00	.30	2.33	75.94	.28
5811.00	.06	2.44	75.48	4.51
5812.00	.11	2.22	85.75	.09
5813.00	.12	2.38	80.89	.42
5815.00	.08	2.25	62.54	.15
5816.00	.01	2.44	64.35	.50
5821.00	.27	2.37	77.10	1.91
5823.00	.09	2.29	76.76	5.75
5824.00	.07	2.29	68.41	1.19
5825.00	.27	2.38	58.61	.34
5826.00	.06	2.27	84.18	3.39
5831.00	.98	2.32	53.42	2.36
5835.00	.14	2.35	80.68	5.71
5836.00	.24	2.32	76.98	5.99
5841.00	.10	2.20	71.75	.51
5843.00	.04	1.99	89.22	.52
5844.00	.06	2.21	81.75	2.95
5845.00	.36	2.40	70.34	.21
5846.00	.17	2.21	75.43	.05
5851.00	.19	2.53	52.93	2.91
5853.00	.15	2.13	89.34	.46
5854.00	.47	2.59	63.69	2.39
5855.00	.18	2.55	55.96	9.80
5856.00	.07	2.45	50.73	6.20
5861.00	.22	2.34	74.38	4.28
5862.00	.05	2.32	63.97	3.42
5863.00	.12	2.62	68.27	5.74
5864.00	.19	2.36	76.40	.91
5865.00	.15	2.64	64.17	5.15
5866.00	.12	2.43	65.97	1.27
5871.00	.15	2.28	78.51	5.54
5872.00	.16	2.55	60.38	2.64
5911.00	2.36	1.53	27.72	16.94
5912.00	1.84	2.15	36.77	8.37
5913.00	2.01	1.92	31.01	1.94
5914.00	1.66	1.94	45.24	1.37
5915.00	1.25	2.45	49.34	.36
5916.00	.41	2.66	50.53	.85
5921.00	2.04	.82	28.42	.16
5922.00	1.65	1.03	25.84	.57
5923.00	1.62	1.02	39.74	.00
5924.00	1.66	1.09	26.59	.00
5925.00	1.25	1.60	43.15	1.15
5926.00	.81	2.40	55.55	4.58
5927.00	.42	2.37	50.05	.40
5928.00	.79	2.41	55.10	3.61
5931.00	1.16	1.54	35.27	5.15
5932.00	.91	2.46	42.56	1.64
5935.00	.87	1.69	47.72	8.36
5941.00	.41	2.44	61.17	3.86
5943.00	.11	2.28	47.70	5.66
5944.00	.26	2.68	43.82	13.11
5951.00	.49	2.62	63.04	3.37
5953.00	.72	2.62	68.80	2.23
5954.00	.21	2.58	65.40	5.74
5961.00	.89	2.66	61.02	1.81
5962.00	.15	2.32	78.63	.48
5963.00	.20	2.23	76.19	.47
5964.00	.13	2.43	66.59	.39
5966.00	.14	2.55	75.98	1.33
5971.00	.50	2.70	66.97	3.11
5973.00	.16	2.48	66.36	3.04
5975.00	.43	2.71	69.20	1.31
5976.00	.11	2.33	78.25	.51
5981.00	.83	2.32	72.52	.22
5984.00	.10	2.32	66.63	.50
5985.00	.10	2.27	70.86	.42
5986.00	.18	2.42	75.21	.71
5987.00	.22	2.31	78.70	.51
5988.00	.68	2.37	47.39	.38
5991.00	.52	2.65	56.71	3.09
5993.00	.46	2.65	67.82	1.25
5995.00	.27	2.55	68.66	5.21
6001.00	1.85	1.27	23.77	4.03
6002.00	.78	2.60	52.89	1.08
6003.00	.77	2.35	66.60	1.11
6004.00	1.27	2.49	53.38	2.92
6005.00	.70	2.41	72.16	.84
6006.00	1.28	2.56	62.56	2.14
6011.00	.13	2.49	78.73	.83
6012.00	.04	2.02	90.98	.21
6013.00	.09	2.19	82.85	.78
6014.00	.25	2.17	70.35	.21
6015.00	.19	2.53	78.34	.46
6017.00	.33	2.45	65.26	14.66
6019.00	.28	1.78	32.74	48.73
6021.00	.71	2.58	64.35	.54
6023.00	.35	1.87	76.28	.05
6024.00	.19	2.51	63.05	12.77
6026.00	.52	2.21	45.60	.49
6027.00	.17	2.59	66.55	2.15
6028.00	.09	2.27	83.40	.36
6029.00	.07	2.21	74.26	.97
6031.00	.66	2.42	68.11	2.40
6034.00	.14	2.49	74.95	3.30
6035.00	.19	2.19	87.47	2.28
6037.00	.08	2.21	78.62	2.10
6039.00	.46	2.39	69.45	.45
6041.00	1.39	2.13	39.56	34.68
6042.00	1.21	2.50	63.48	.93
6043.00	1.79	1.09	29.59	.89
6044.00	1.77	2.02	43.44	1.48
6045.00	1.16	2.51	55.97	1.39
6049.00	.58	1.93	40.70	40.47
6051.00	.57	2.55	51.76	21.06
6061.00	.29	2.35	75.84	.30
6063.00	.23	2.39	50.59	1.36
6065.00	.30	2.44	70.70	.19
6067.00	.44	2.28	61.24	7.21
6071.00	.59	2.54	57.00	8.47
6074.00	.43	2.33	72.25	2.22
6075.00	.42	2.60	57.31	.77
6077.00	.34	2.52	72.33	1.24
6081.00	.52	2.58	46.24	3.52
6082.00	.18	2.18	87.66	2.94
6085.00	.38	2.54	53.03	1.50
6086.00	.27	2.47	74.22	4.63
6088.00	.35	2.53	64.65	.30
6089.00	.08	2.19	43.59	.31
6091.00	.07	2.09	81.51	.11
6092.00	.09	1.51	80.98	.38
6093.00	.53	2.52	68.60	.69
6095.00	.22	2.47	80.64	.33
6096.00	.18	2.39	82.26	2.10
6097.00	.34	2.51	49.91	24.06
6099.00	.23	2.43	47.49	10.96
6101.00	.93	2.37	65.52	3.43
6102.00	.41	2.51	77.00	.33
6104.00	.14	2.50	80.03	2.52
6105.00	.09	2.20	69.50	.06
6107.00	.18	2.08	57.05	32.47
6109.00	.07	2.16	70.50	18.79
6111.00	.21	2.26	73.72	.28
6112.00	.18	2.51	60.49	.44
6114.00	.61	2.43	69.39	1.30
6116.00	.15	2.19	79.99	7.27
6118.00	.38	2.34	64.93	1.29
6121.00	.66	2.42	59.06	6.91
6122.00	.65	1.49	53.74	.07
6123.00	.33	1.81	57.36	.17
6124.00	.33	2.05	82.69	4.60
6125.00	.32	2.13	62.64	4.23
6127.00	.41	2.14	76.74	6.20
6129.00	.40	2.25	61.34	7.49
6131.00	1.87	1.22	30.99	.28
6132.00	1.03	2.31	62.35	.05
6133.00	1.14	1.23	44.32	2.08
6134.00	.94	1.56	40.67	.00
6135.00	1.14	1.95	49.66	.42
6136.00	1.67	1.99	48.23	1.82
6137.00	1.52	1.71	44.83	.10
6141.00	.52	2.31	64.20	.40
6142.00	.28	2.01	86.30	.00
6143.00	.22	2.00	81.30	.00
6151.00	.73	2.38	63.95	.35
6155.00	.25	2.24	83.83	.03
6161.00	1.68	1.48	45.66	.43
6162.00	1.71	1.02	34.53	.10
6163.00	1.08	1.47	60.35	.22
6164.00	1.44	1.84	48.78	2.50
6165.00	1.91	.98	26.46	.06
6166.00	1.50	1.87	44.53	.33
6171.00	.96	2.21	58.36	6.44
6174.00	.28	2.43	59.25	1.03
6176.00	.41	2.47	74.14	.30
6181.00	.83	2.54	61.61	7.44
6191.00	.84	2.42	71.30	.12
6211.00	2.97	1.25	15.31	16.50
6212.00	1.52	2.30	60.28	8.45
6213.00	1.45	2.38	70.29	.49
6214.00	2.66	.74	16.98	.21
6215.00	1.71	1.31	44.68	.27
6216.00	2.29	1.73	56.96	.33
6217.00	2.32	1.10	42.33	.00
6218.00	1.56	2.12	73.72	.22
6219.00	.76	2.20	54.57	19.48
6221.00	2.98	.90	14.93	1.05
6222.00	1.20	2.16	51.49	5.71
6223.00	.24	2.27	71.92	15.58
6224.00	2.70	.92	21.22	.04
6225.00	.89	2.42	68.75	.37
6226.00	1.90	2.35	64.91	.44
6227.00	1.74	1.67	48.72	.06
6228.00	1.42	2.40	68.77	.00
6229.00	1.26	1.90	41.43	21.83
6231.00	.70	2.48	63.51	.74
6235.00	.32	2.26	72.35	.21
6237.00	.20	2.00	86.29	.00
6241.00	.65	2.50	55.85	5.55
6243.00	.21	2.41	67.76	4.79
6245.00	.62	2.44	75.24	5.93
6247.00	.31	2.35	74.74	.11
6251.00	.08	2.17	76.04	.02
6255.00	.10	2.03	87.01	.05
6261.00	.12	2.23	84.07	.04
6262.00	.13	1.87	91.61	.00
6265.00	.13	2.25	83.96	.01
6267.00	.39	2.54	70.25	.13
6268.00	.06	2.27	81.69	.04
6269.00	.35	2.39	85.09	.08
6271.00	.45	2.16	75.71	.69
6273.00	.05	1.77	89.05	.02
6274.00	.06	2.15	86.68	.02
6277.00	.06	2.16	81.61	.00
6281.00	.16	2.05	74.56	.48
6285.00	.09	1.75	79.11	.63
6286.00	.11	2.29	80.12	.21
6287.00	.17	2.08	84.70	.09
6291.00	.93	2.30	57.15	.42
6294.00	.15	2.08	64.29	.15
6295.00	.10	2.10	77.15	.31
6301.00	.65	2.55	70.08	.72
6305.00	.20	2.30	73.58	1.04
6311.00	.22	2.30	82.62	.00
6321.00	.26	2.23	72.75	1.49
6325.00	.33	2.47	64.81	.30
6333.00	.25	2.30	85.95	.02
6336.00	.40	2.29	79.61	.07
6343.00	.28	2.28	79.33	.24
6351.00	.56	2.14	80.74	.04
6361.00	.62	2.49	69.38	.73
6363.00	.40	2.12	86.90	.25
6365.00	.28	2.53	75.04	.98
6367.00	.58	2.43	83.63	.21
6369.00	.54	2.42	77.25	.29
6371.00	1.37	2.06	45.06	.47
6372.00	1.35	1.95	46.74	1.59
6373.00	1.36	2.35	46.85	.00
6374.00	1.16	2.53	64.22	.44
6411.00	2.20	2.09	41.38	.64
6412.00	1.60	1.94	45.49	.35
6413.00	1.49	1.86	47.87	3.53
6414.00	1.25	2.33	52.30	5.53
6415.00	1.58	1.51	44.30	.92
6416.00	1.53	1.52	52.00	.18
6417.00	1.77	1.11	30.81	.04
6418.00	1.50	1.84	46.52	.29
6419.00	.89	2.34	55.79	.73
6431.00	1.98	1.25	37.96	.13
6432.00	1.43	2.11	50.28	.71
6433.00	1.10	1.74	47.98	3.48
6436.00	.72	2.46	67.41	.00
6438.00	.50	2.33	71.75	.12
6439.00	.17	2.05	85.89	.00
6441.00	1.74	1.91	46.37	.07
6442.00	1.27	1.99	43.26	2.09
6443.00	1.48	1.88	54.39	1.51
6444.00	1.72	1.32	35.06	2.23
6445.00	1.11	2.28	42.17	1.99
6446.00	1.22	1.78	60.22	.00
6447.00	.27	2.17	82.52	.04
6451.00	.59	2.37	54.75	1.44
6454.00	.14	2.22	83.24	.10
6456.00	.14	2.21	86.83	.11
6461.00	1.99	1.26	29.06	.04
6462.00	1.64	1.08	36.75	.00
6463.00	1.70	1.15	34.44	.57
6464.00	1.05	2.44	56.41	1.86
6465.00	.73	2.05	62.18	.11
6466.00	1.41	1.90	46.33	.12
6467.00	1.54	1.21	36.74	.09
6469.00	.63	1.75	25.19	.38
6471.00	.92	2.18	46.22	.40
6511.00	3.10	1.29	16.44	17.78
6512.00	3.75	.58	21.76	.00
6521.00	3.14	.84	18.50	.00
6522.00	2.12	2.13	54.40	11.86
6523.00	1.86	1.98	33.06	.05
6524.00	3.44	1.08	24.62	.57
6525.00	1.30	1.98	43.05	.21
6531.00	2.83	.96	25.71	.00
6532.00	2.12	1.33	55.06	.85
6533.00	2.02	1.26	27.34	.00
6534.00	2.02	1.68	41.26	9.25
6535.00	1.90	1.28	33.33	.00
6536.00	1.52	2.01	44.94	6.48
6537.00	1.88	2.02	48.99	4.65
6538.00	2.17	1.37	33.29	3.24
6541.00	2.31	1.64	36.87	27.14
6542.00	3.05	1.02	30.86	.11
6543.00	2.15	1.05	36.54	.13
6544.00	1.99	1.39	32.13	13.23
6545.00	1.98	1.70	40.18	5.02
6546.00	1.25	1.86	47.07	6.37
6551.00	.35	2.35	62.90	16.97
6561.00	.59	2.28	52.31	.07
6562.00	.65	2.26	67.94	.20
6564.00	.30	1.89	34.37	.14
6566.00	.57	2.11	67.48	16.96
6571.00	.33	2.04	43.57	.22
6572.00	.38	1.41	16.19	2.79
6573.00	.45	2.39	61.49	5.28
6574.00	.60	2.02	26.46	.88
6576.00	.23	2.20	70.44	21.91
6578.00	.21	2.21	77.64	14.12
6581.00	.89	2.33	36.89	2.41
6582.00	.23	2.25	65.02	4.79
6584.00	.49	2.23	41.94	1.58
6585.00	.36	2.19	37.09	2.04
6587.00	.11	1.68	80.99	10.63
6591.00	.77	2.52	55.91	5.95
6595.00	.29	2.44	81.27	3.31
6596.00	.23	2.55	74.09	3.28
6598.00	.18	2.56	60.71	8.45
6601.00	1.35	1.88	49.03	.55
6602.00	1.37	1.95	44.68	5.54
6603.00	.32	2.53	64.90	5.19
6604.00	.65	1.93	63.33	2.52
6605.00	1.09	1.80	43.81	5.82
6611.00	.21	2.00	74.25	4.40
6612.00	.09	2.11	79.25	9.68
6616.00	.10	1.82	82.94	1.41
6617.00	.15	1.77	77.67	1.83
6621.00	.24	2.02	75.14	12.19
6624.00	.14	1.87	59.34	30.21
6626.00	.12	1.92	83.89	8.71
6627.00	.11	1.72	78.14	13.83
6628.00	.05	1.51	87.96	2.24
6629.00	.07	1.92	59.66	28.89
6631.00	.12	1.92	84.00	1.35
6634.00	.08	2.16	84.16	8.20
6641.00	1.28	2.12	68.77	7.15
6642.00	.92	1.82	59.79	8.41
6644.00	.39	2.14	72.06	8.60
6645.00	.19	2.06	82.00	5.87
6651.00	.90	2.13	49.60	25.69
6652.00	.84	1.55	38.49	1.64
6653.00	.21	2.26	58.88	27.04
6654.00	.18	1.90	79.74	9.09
6655.00	.66	1.49	84.97	.32
6657.00	.21	1.69	78.93	.99
6658.00	.55	1.81	73.90	7.03
6659.00	.21	1.79	80.01	7.47
6661.00	1.08	1.99	81.15	4.10
6662.00	1.01	2.24	75.68	2.48
6663.00	.45	2.17	59.24	17.00
6665.00	.34	1.94	75.42	10.74
6666.00	.52	1.93	75.87	7.42
6668.00	.12	1.87	88.98	5.22
6669.00	.32	2.06	74.51	12.20
6671.00	.56	2.07	72.29	2.43
6673.00	.33	2.36	75.96	8.12
6674.00	.28	2.00	81.93	.92
6675.00	.19	1.66	81.98	.93
6677.00	.05	2.36	70.41	21.04
6678.00	.39	2.44	75.43	7.47
6681.00	.77	2.34	64.00	10.59
6685.00	.27	2.46	74.22	11.44
6686.00	.26	2.28	69.54	16.65
6687.00	.26	1.88	81.62	3.50
6691.00	.59	2.22	67.08	15.12
6701.00	1.64	1.21	60.55	37.52
6702.00	1.02	2.28	63.71	18.13
6703.00	1.11	2.06	51.95	16.25
6705.00	.23	2.13	42.38	.05
6706.00	1.54	1.24	31.76	.07
6707.00	2.26	.90	18.88	.00
6708.00	1.44	2.25	66.52	3.95
6709.00	1.03	1.34	93.80	.32
6711.00	1.43	2.08	45.22	.03
6712.00	2.10	1.14	22.30	1.27
6713.00	2.15	1.01	25.09	.68
6714.00	2.23	1.40	30.78	4.22
6715.00	1.73	1.93	48.74	3.87
6716.00	1.29	1.44	36.89	4.40
6717.00	1.84	1.72	36.70	.05
6718.00	.61	2.27	48.26	.31
6721.00	1.00	2.21	50.96	.21
6731.00	.19	1.97	48.42	.10
6732.00	.15	2.27	59.99	.26
6733.00	.10	2.08	52.16	.13
6741.00	.44	1.69	74.32	.47
6744.00	.16	1.37	78.44	.39
6811.00	2.83	1.20	15.19	5.74
6812.00	1.05	1.96	46.47	25.10
6813.00	1.20	1.60	35.72	.08
6814.00	1.98	2.07	42.05	1.30
6815.00	.54	2.24	53.47	1.72
6816.00	.14	2.26	40.79	.09
6821.00	3.22	1.55	30.02	.08
6822.00	3.33	1.64	35.63	1.08
6823.00	1.43	1.95	41.80	.21
6824.00	2.16	1.34	40.03	1.80
6825.00	1.96	1.88	53.62	5.85
6826.00	2.00	1.27	39.28	4.46
6828.00	3.09	1.00	22.88	1.40
6831.00	1.56	1.08	24.62	.08
6832.00	1.92	1.41	37.12	11.94
6833.00	1.77	1.40	44.36	3.29
6834.00	1.14	2.03	50.10	25.10
6835.00	1.49	1.52	36.64	6.26
6836.00	1.36	1.78	45.00	3.61
6841.00	1.60	2.11	54.87	23.49
6842.00	1.19	1.57	55.62	5.77
6843.00	1.43	1.60	41.67	5.19
6844.00	1.60	1.25	34.54	2.24
6845.00	1.52	1.26	35.26	4.02
6846.00	.10	1.72	64.91	9.70
6851.00	.88	2.16	63.05	10.47
6852.00	1.16	1.76	51.27	5.53
6861.00	.81	2.21	36.69	.03
6862.00	.85	2.00	53.70	8.76
6865.00	.59	2.19	41.55	7.27
6866.00	.79	2.51	54.55	.12
6871.00	.92	2.38	47.74	2.11
6874.00	.17	2.51	51.87	.07
6881.00	1.41	2.10	36.90	.43
6882.00	2.12	1.01	26.44	1.55
6883.00	1.36	1.94	61.65	9.06
6891.00	.82	1.65	31.69	.19
6901.00	1.52	1.63	41.85	.30
6902.00	.87	2.11	70.90	.84
6903.00	1.34	1.73	78.97	.47
6904.00	1.46	1.06	33.07	1.22
6905.00	.31	1.98	74.92	1.65
6909.00	.18	1.98	75.59	1.42
6911.00	.25	2.30	73.50	16.90
6913.00	.08	2.11	89.43	6.14
6914.00	.12	2.11	83.90	8.22
6915.00	.49	2.31	56.88	9.03
6916.00	.41	1.77	40.73	47.23
6921.00	1.21	1.96	73.34	2.26
6922.00	1.15	2.08	59.01	3.75
6923.00	.26	2.03	81.55	3.67
6924.00	.14	2.19	75.87	14.14
6931.00	1.01	2.05	60.42	13.94
6932.00	1.21	1.23	37.42	3.61
6941.00	.72	1.63	83.86	1.09
6942.00	.83	1.84	73.20	1.22
6951.00	1.16	1.28	33.39	1.44
6952.00	1.17	1.65	16.22	.00
6953.00	.77	2.05	60.31	8.75
6955.00	.14	1.97	63.15	6.69
6956.00	.54	1.57	76.51	4.04
6957.00	.12	1.24	20.45	.19
6961.00	.81	1.97	35.44	.25
6964.00	.04	1.24	81.14	1.42
6971.00	.63	2.06	76.68	3.01
6974.00	.10	1.84	67.80	3.30
6981.00	.83	1.61	33.38	23.39
6982.00	.72	2.19	52.66	19.58
6983.00	.65	1.60	48.37	1.67
6986.00	.35	1.26	88.60	1.28
6987.00	.30	1.50	65.26	22.99
6991.00	.83	2.32	52.96	1.91
6994.00	.15	1.96	37.43	5.35
6996.00	.11	1.87	82.28	2.17
6997.00	.07	2.34	65.90	4.79
6998.00	.09	1.51	84.11	2.83
6999.00	.13	2.00	71.21	.92
7001.00	1.52	1.05	23.57	.00
7002.00	1.32	2.24	58.86	1.46
7003.00	1.18	.93	33.33	.00
7004.00	.40	2.11	67.74	.69
7005.00	.86	1.89	48.57	2.37
7006.00	1.12	1.91	59.97	4.21
7007.00	1.06	1.89	53.91	2.55
7008.00	.35	1.67	64.44	4.42
7009.00	1.22	2.23	62.79	.34
7011.00	.66	1.89	73.75	1.92
7021.00	.45	1.92	78.36	.33
7025.00	.05	1.52	89.65	.66
7031.00	.36	1.74	77.64	.30
7035.00	.12	1.73	64.67	.04
7036.00	.04	1.52	67.96	.09
7037.00	.17	1.86	52.75	.11
7038.00	.30	2.10	44.10	.07
7039.00	.15	1.91	61.33	.06
7041.00	.83	1.95	35.40	.30
7045.00	.05	1.43	92.30	1.51
7047.00	.10	2.06	71.23	8.69
7051.00	.55	2.13	68.03	.29
7054.00	.06	1.79	78.32	.59
7055.00	.04	1.51	84.85	2.04
7061.00	.74	2.15	68.38	1.83
7064.00	.51	1.56	84.18	.04
7071.00	.90	1.84	50.44	2.86
7075.00	.28	1.50	88.06	1.90
7076.00	.28	1.58	89.47	.04
7077.00	.05	.97	93.73	.21
7078.00	.08	1.28	89.83	.39
7081.00	.57	1.86	80.74	6.85
7091.00	.79	1.82	47.27	.55
7095.00	.08	1.51	86.85	.39
7101.00	1.32	2.10	58.56	.69
7102.00	.88	2.36	59.95	1.55
7103.00	1.16	1.97	58.42	1.87
7104.00	.04	1.61	83.21	1.47
7108.00	.03	1.71	71.79	.33
7119.00	.02	1.76	88.57	1.03
7121.00	.81	1.78	79.99	.62
7122.00	.51	1.75	84.84	.47
7123.00	.69	1.67	48.96	3.32
7126.00	.21	2.22	54.26	15.55
7131.00	.81	1.96	66.24	.65
7132.00	.62	1.57	53.27	2.74
7134.00	.06	1.46	86.54	.33
7135.00	.10	1.43	88.33	.56
7136.00	.13	1.14	89.82	.69
7137.00	.08	1.63	82.56	.61
7141.00	.82	1.98	70.43	1.48
7151.00	.84	1.71	80.93	1.38
7152.00	.54	1.64	82.30	.99
7156.00	.11	1.25	89.46	.51
7157.00	.04	1.48	82.76	1.18
7161.00	.71	1.85	78.28	.96
7165.00	.07	1.85	79.67	1.09
7201.00	1.90	1.54	36.35	17.65
7202.00	.45	1.95	50.73	17.26
7203.00	.94	2.05	62.45	1.24
7204.00	2.06	1.41	44.95	8.77
7205.00	.59	2.07	73.13	5.27
7206.00	1.25	1.52	34.20	4.29
7207.00	1.11	2.10	65.73	7.86
7211.00	.32	2.15	66.39	3.16
7213.00	.35	1.98	65.62	5.14
7214.00	.15	1.99	68.55	2.34
7215.00	.04	1.78	53.32	.36
7216.00	.01	1.25	82.07	1.05
7217.00	.08	1.61	78.32	.44
7218.00	.08	1.84	71.22	3.53
7221.00	.23	1.57	89.07	2.46
7223.00	.06	1.49	85.34	.82
7227.00	.05	1.44	92.14	.38
7231.00	1.14	2.09	55.88	.82
7232.00	1.21	.84	26.74	2.90
7233.00	.03	1.60	78.45	1.53
7234.00	.06	1.64	85.24	1.12
7241.00	.79	1.91	68.12	2.36
7242.00	1.09	.74	27.04	.58
7244.00	.08	1.62	78.22	.46
7245.00	.10	1.57	81.55	.61
7251.00	.41	1.92	65.51	.91
7255.00	.38	1.89	75.90	.59
7256.00	.16	1.70	84.60	.07
7261.00	.45	1.75	77.08	.75
7271.00	.65	1.96	70.45	2.58
7273.00	.05	1.69	81.01	3.74
7274.00	.08	1.21	87.20	.70
7311.00	2.59	.96	18.35	2.68
7312.00	1.55	1.89	19.18	.30
7313.00	.83	1.89	20.67	.83
7314.00	1.90	.86	31.07	.63
7315.00	1.46	2.11	30.24	.87
7316.00	1.51	1.36	40.31	1.21
7321.00	1.86	1.43	29.26	1.74
7322.00	1.80	1.05	32.13	5.07
7323.00	1.36	1.99	52.95	2.28
7325.00	1.26	2.11	62.34	1.14
7326.00	1.53	1.34	36.41	4.06
7327.00	1.38	1.12	39.72	2.61
7328.00	1.78	1.04	29.47	2.67
7329.00	1.95	1.34	41.89	5.52
7331.00	2.38	.89	22.28	1.23
7332.00	1.75	1.36	32.06	6.15
7333.00	1.57	1.37	45.76	1.51
7334.00	1.61	1.81	22.85	.12
7335.00	1.86	.96	26.23	.00
7339.00	.70	1.54	13.23	.04
7341.00	.03	1.19	88.26	.95
7345.00	.16	1.73	36.95	.70
7346.00	.03	1.77	29.57	.13
7351.00	.10	1.40	14.24	.21
7361.00	.26	1.98	26.89	.09
7364.00	.10	2.14	59.28	6.22
7371.00	.22	1.80	42.66	.39
7381.00	.09	1.26	84.35	.79
7382.00	.09	1.50	73.64	.73
7383.00	.16	2.11	73.78	5.76
7384.00	.08	1.91	80.80	5.00
7391.00	.80	2.09	67.27	.54
7395.00	.06	1.59	85.79	.65
7396.00	.08	1.49	87.86	3.32
7397.00	.02	.90	92.27	2.03
7399.00	.05	1.35	86.11	1.39
7411.00	2.39	1.27	21.50	13.71
7412.00	2.15	2.09	50.42	14.83
7413.00	3.22	1.29	24.77	.07
7414.00	1.46	1.98	52.15	3.57
7415.00	2.13	1.99	48.73	1.93
7416.00	2.18	2.26	55.09	9.95
7417.00	1.47	1.30	32.98	5.79
7419.00	1.07	1.86	80.94	6.24
7421.00	.97	1.81	42.45	5.34
7422.00	1.34	1.13	24.77	1.05
7423.00	1.37	1.25	36.18	3.27
7424.00	1.02	1.14	39.08	2.91
7425.00	1.04	1.81	46.07	1.14
7428.00	.03	1.45	78.52	.55
7429.00	1.23	1.78	47.18	.91
7431.00	.48	2.13	69.48	2.69
7433.00	.49	1.68	76.80	1.45
7434.00	.05	1.55	71.19	.55
7437.00	.36	1.40	78.75	1.12
7439.00	.78	2.28	63.67	1.62
7441.00	.88	2.13	47.74	.24
7442.00	1.02	1.85	42.66	2.88
7443.00	.68	2.12	69.05	1.63
7447.00	.33	1.83	66.82	1.58
7448.00	.10	1.92	68.35	.21
7451.00	.44	1.88	63.51	.39
7461.00	1.12	2.22	41.22	1.38
7462.00	1.27	1.85	71.07	.50
7463.00	.93	1.76	48.96	4.39
7466.00	.04	1.38	86.32	1.86
7468.00	.44	1.51	81.66	1.25
7471.00	.81	2.00	54.52	3.35
7475.00	.23	1.72	76.73	1.97
7478.00	.20	1.59	77.21	1.13
7481.00	.81	2.22	72.26	1.95
7482.00	.88	1.58	81.22	.30
7483.00	1.14	1.09	35.18	2.85
7491.00	.66	2.23	51.09	3.19
7495.00	.04	1.69	70.13	1.80
7496.00	.15	1.56	79.61	.22
7497.00	.07	1.38	79.14	.31
7511.00	3.39	.75	19.48	.14
7512.00	2.96	.84	16.25	.00
7513.00	2.59	.95	27.51	.81
7514.00	2.81	1.08	25.69	.10
7521.00	1.40	1.83	44.21	4.11
7522.00	1.21	2.45	50.53	3.72
7523.00	1.75	1.43	35.50	.31
7524.00	.37	2.09	64.81	1.97
7531.00	1.89	1.83	36.67	.84
7532.00	.86	2.02	63.42	.55
7533.00	2.16	1.37	42.03	.00
7534.00	.96	2.15	65.19	.99
7535.00	1.63	1.95	65.40	.32
7541.00	1.97	1.88	51.16	1.06
7542.00	1.33	1.99	54.12	1.27
7543.00	2.37	1.28	41.48	2.80
7544.00	1.95	2.03	66.22	1.03
7545.00	2.22	1.65	40.41	.44
7546.00	1.12	2.12	66.31	3.89
7547.00	.51	2.23	57.74	3.79
7548.00	.20	1.88	70.05	2.45
7551.00	2.39	.72	18.79	.77
7552.00	1.33	2.27	56.81	2.27
7553.00	1.79	1.09	30.64	5.43
7554.00	.07	2.13	67.57	1.12
7555.00	1.29	2.14	55.19	4.83
7556.00	1.95	1.71	43.78	2.33
7557.00	2.02	1.07	37.44	.32
7558.00	1.29	1.76	47.06	.57
7559.00	.77	2.18	63.12	3.28
7561.00	.20	1.76	71.66	.68
7571.00	1.88	.84	13.87	.00
7572.00	1.71	1.89	41.03	3.54
7573.00	1.37	1.93	39.23	.73
7574.00	.72	2.13	49.32	.65
7575.00	.66	1.56	43.67	1.65
7576.00	1.03	2.30	46.03	5.97
7577.00	1.13	1.95	53.08	.97
7581.00	.85	2.06	67.06	3.34
7582.00	.90	1.52	73.49	.20
7586.00	.42	1.55	82.01	.61
7587.00	.16	1.95	63.89	.92
7588.00	.03	1.67	77.75	1.45
7591.00	.63	1.97	72.67	1.79
7595.00	.21	1.57	82.14	.25
7596.00	.12	1.63	77.79	.54
7597.00	.05	1.50	83.67	.55
7601.00	1.87	1.87	55.87	1.48
7602.00	1.24	1.88	47.27	5.74
7603.00	1.05	1.64	49.70	1.81
7604.00	1.13	2.01	62.99	4.68
7605.00	2.27	.98	25.22	1.67
7606.00	1.82	1.56	36.70	2.14
7607.00	1.84	1.69	65.16	2.92
7608.00	1.34	1.71	63.97	1.81
7609.00	1.03	2.07	48.35	5.52
7611.00	.19	1.82	64.59	3.13
7615.00	.12	1.30	80.82	.71
7621.00	1.09	2.16	54.87	.45
7622.00	1.25	1.37	30.88	.60
7623.00	.86	1.93	71.08	1.61
7625.00	.12	1.49	82.73	1.14
7627.00	.10	1.60	75.31	3.67
7631.00	.51	1.99	62.05	1.27
7634.00	.04	1.20	84.79	1.99
7635.00	.04	1.51	84.61	1.62
7636.00	.07	1.27	81.98	.61
7637.00	.14	1.55	77.65	.69
7641.00	.74	2.25	78.09	1.48
7642.00	.65	1.85	78.44	.55
7645.00	.03	1.79	83.42	.77
7651.00	.44	1.72	77.85	.50
7661.00	.08	1.61	73.01	.11
7662.00	.01	1.82	67.20	.29
7664.00	.03	1.43	88.91	.14
7665.00	.18	1.24	84.58	.77
7666.00	.05	1.33	82.02	.74
7667.00	.06	1.52	80.25	.78
7671.00	.57	2.14	83.40	4.49
7672.00	.58	1.70	64.61	2.70
7676.00	.32	1.87	82.45	2.50
7678.00	.19	1.40	88.28	.44
7679.00	.07	1.50	87.99	.34
7681.00	.63	2.00	77.91	1.86
7683.00	.28	1.51	81.37	1.02
7685.00	.06	1.71	87.58	1.88
7687.00	.14	1.48	85.78	2.89
7688.00	.06	1.43	86.20	1.58
7691.00	.19	1.99	85.17	1.78
7692.00	.09	2.41	77.23	3.56
7693.00	.16	2.13	87.21	1.91
7694.00	.12	2.35	81.13	7.00
7695.00	.05	1.55	89.10	.45
7696.00	.04	2.05	83.79	2.95
7701.00	.68	2.30	80.25	2.02
7702.00	.70	1.64	68.18	4.66
7705.00	.03	1.30	90.46	.49
7707.00	.17	1.78	84.33	.43
7711.00	.37	1.31	85.12	1.26
7715.00	.03	1.67	66.36	.71
7721.00	.78	1.51	41.54	3.73
7722.00	.18	1.54	78.75	1.23
7731.00	.58	2.32	51.91	1.95
7735.00	.06	2.25	73.61	1.34
7736.00	.03	2.34	57.42	2.38
7737.00	.02	2.27	72.21	1.41
7738.00	.02	1.25	87.35	.36
7739.00	.03	1.00	90.83	1.56
7741.00	.77	2.00	78.92	3.16
7742.00	.76	2.31	80.77	3.49
7751.00	.34	1.64	87.83	2.15
7753.00	.07	2.28	88.42	1.35
7755.00	.03	1.76	84.21	.44
7756.00	.07	1.78	90.63	3.93
7761.00	.37	2.16	84.89	.93
7764.00	.12	2.34	60.03	5.51
7765.00	.11	2.28	75.25	18.11
7766.00	.08	1.87	92.22	.28
7771.00	.62	2.38	68.06	4.20
7772.00	.75	1.96	55.23	4.65
7773.00	.49	1.85	59.75	5.65
7775.00	.09	1.66	87.42	.56
7776.00	.26	1.59	83.29	.92
7777.00	.07	1.74	86.39	.19
7782.00	.15	2.16	87.33	2.06
7783.00	.28	2.15	62.93	8.12
7784.00	.03	1.36	90.40	.43
7791.00	.02	1.56	93.23	.48
7794.00	.02	2.10	69.39	2.29
7796.00	.04	1.70	89.99	.14
7811.00	1.15	1.39	30.14	.89
7812.00	1.09	2.15	45.18	1.74
7814.00	.18	2.27	70.84	1.13
7815.00	1.10	2.03	32.54	.16
7822.00	.90	2.09	28.68	.65
7823.00	1.08	2.17	34.63	4.50
7824.00	1.08	1.68	38.18	.66
7825.00	.58	2.48	74.91	2.61
7826.00	.32	2.09	78.22	.45
7827.00	.75	1.97	42.32	12.69
7828.00	.27	1.96	35.13	29.90
7831.00	.18	2.09	89.66	2.88
7833.00	.53	2.17	82.64	4.59
7841.00	.27	1.79	87.21	.35
7843.00	.06	1.73	84.43	2.70
7844.00	.59	2.11	75.39	1.25
7845.00	.02	1.67	84.41	1.05
7846.00	.04	2.06	68.79	.49
7847.00	.03	2.02	79.56	.92
7848.00	.24	2.33	66.80	.88
7849.00	.06	2.27	57.26	.26
7851.00	.15	2.28	66.90	.51
7852.00	.03	2.03	80.74	.13
7853.00	.02	2.32	72.78	2.86
7854.00	.22	2.39	83.93	.66
7855.00	.05	2.40	68.26	2.70
7861.00	.22	2.18	85.95	1.02
7863.00	.08	2.29	79.90	1.37
7864.00	.03	2.00	88.30	2.03
7871.00	.10	2.27	85.17	.35
7872.00	.11	2.32	72.58	.11
7873.00	.23	2.37	48.81	.05
7874.00	.03	2.17	83.96	1.72
7875.00	.19	2.51	69.91	.90
7876.00	.10	2.05	90.68	2.24
7881.00	.33	2.30	83.85	3.24
7884.00	.14	2.17	91.62	3.11
7885.00	.16	2.21	77.70	.10
7887.00	.31	2.35	81.22	3.71
7891.00	.70	2.67	74.04	3.92
7892.00	.42	1.24	62.88	.00
7894.00	.29	2.20	73.08	20.25
7895.00	.05	2.10	89.59	2.43
7901.00	1.44	1.71	45.44	2.44
7902.00	1.62	1.12	37.09	1.99
7903.00	.47	1.51	48.79	1.74
7904.00	.97	1.09	29.14	6.22
7905.00	1.26	1.65	62.42	7.33
7906.00	1.76	1.54	36.05	6.25
7907.00	1.49	2.03	79.08	1.40
7908.00	.99	1.56	44.44	5.10
7909.00	1.00	1.94	67.33	12.83
7912.00	.06	1.77	82.09	3.28
7913.00	.30	1.78	74.86	1.40
7914.00	.32	1.75	73.47	1.87
7916.00	.18	1.68	72.31	.89
7917.00	.07	2.41	80.04	1.74
7918.00	.11	2.16	82.70	2.24
7921.00	.45	2.20	76.14	1.06
7924.00	.04	1.57	83.94	3.25
7925.00	.02	1.71	91.27	.42
7926.00	.06	1.40	91.81	.06
7927.00	.08	1.39	88.44	.44
7931.00	.05	1.60	81.77	.82
7932.00	.02	2.00	52.12	1.67
7933.00	.12	2.33	81.72	3.48
7934.00	.04	1.54	77.62	1.46
7936.00	.06	1.87	75.74	2.60
7938.00	.10	2.50	83.84	3.16
7941.00	1.68	1.20	20.82	7.18
7942.00	1.22	1.84	72.81	6.12
7943.00	.85	2.19	62.40	5.03
7944.00	1.00	1.55	42.52	6.07
7946.00	.09	1.98	65.98	29.24
7948.00	.28	1.17	91.19	1.38
7949.00	.03	2.02	58.68	11.88
7951.00	.40	1.49	85.54	1.74
7954.00	.12	1.37	91.24	1.85
7955.00	.14	1.79	83.10	.37
7957.00	.31	1.84	81.51	2.83
7958.00	.10	1.44	85.36	.63
7961.00	.20	1.30	90.42	1.04
7963.00	.29	1.93	82.45	.65
7964.00	.03	1.65	89.69	.18
7966.00	.03	1.56	81.07	1.09
7971.00	.35	2.08	77.80	1.02
7973.00	.07	2.24	62.50	1.09
7975.00	.13	2.24	64.67	2.11
7981.00	.25	2.03	41.96	.41
7983.00	.04	2.11	79.35	.96
7984.00	.06	1.29	77.23	.96
7986.00	.02	1.72	79.44	.84
7991.00	.19	2.27	74.14	2.63
8011.00	2.41	1.27	22.25	9.07
8012.00	2.49	1.35	25.17	5.47
8013.00	1.75	2.00	53.46	11.05
8014.00	1.75	1.91	38.09	3.22
8015.00	.78	1.74	74.60	8.55
8016.00	1.53	1.94	52.02	12.18
8017.00	1.54	1.78	55.90	9.07
8019.00	.56	2.22	51.68	15.16
8021.00	2.73	1.06	20.47	6.80
8022.00	2.29	1.01	31.00	2.49
8023.00	2.36	.85	21.41	3.03
8024.00	.53	1.81	66.59	3.09
8026.00	.05	1.53	80.63	3.85
8031.00	1.86	2.10	49.44	12.87
8032.00	1.76	1.72	37.50	9.39
8033.00	1.25	1.73	50.22	9.63
8034.00	.39	1.82	77.46	8.82
8041.00	.25	1.81	50.74	12.32
8042.00	.60	1.94	66.15	11.36
8043.00	.99	1.96	53.79	16.34
8051.00	.74	2.11	59.83	5.16
8052.00	.72	1.10	57.03	2.26
8055.00	.04	1.58	80.85	3.40
8061.00	.60	1.19	86.31	4.80
8064.00	.51	1.80	80.98	9.88
8066.00	.07	1.62	63.50	33.76
8071.00	.84	2.05	56.92	.20
8072.00	.87	1.95	26.51	.51
8075.00	.22	1.81	37.20	.04
8077.00	.12	2.05	54.29	.15
8081.00	.75	1.68	75.43	1.77
8084.00	.53	2.25	53.38	.09
8085.00	.11	1.74	76.21	.29
8091.00	.79	2.26	57.64	.44
8094.00	.22	1.61	67.68	3.43
8095.00	.09	2.11	60.67	.24
8096.00	.29	2.12	71.99	.08
8097.00	.08	.84	95.02	.91
8101.00	.91	1.71	80.90	.66
8102.00	.86	1.65	78.59	2.95
8103.00	.66	1.73	47.92	4.67
8105.00	.11	1.22	87.48	1.03
8106.00	.17	1.76	77.14	.88
8107.00	.07	1.29	84.32	.27
8111.00	.20	1.44	79.77	.62
8112.00	.07	1.14	87.27	.24
8121.00	.37	1.89	75.16	5.58
8124.00	.06	1.74	78.05	.48
8131.00	.41	1.47	84.48	3.47
8141.00	.46	1.62	77.13	.79
8144.00	.04	1.45	90.06	1.18
8147.00	.02	1.86	59.05	.67
8148.00	.05	2.12	69.99	.83
8151.00	.28	1.48	85.80	.77
8152.00	.28	1.35	87.14	1.51
8161.00	.64	2.09	56.40	.97
8162.00	.74	1.92	33.77	.22
8166.00	.11	2.14	58.93	1.31
8167.00	.08	1.32	87.27	4.79
8171.00	.60	1.85	41.20	.57
8172.00	.73	1.86	63.90	.17
8181.00	.58	2.21	54.63	1.45
8191.00	.36	1.93	49.03	3.01
8196.00	.07	1.48	84.59	9.64
8211.00	.16	2.07	46.27	3.67
8212.00	.92	2.39	45.06	6.07
8219.00	.01	2.44	83.40	2.45
8222.00	.33	1.98	72.15	.78
8223.00	1.14	2.15	41.31	1.33
8224.00	1.77	1.43	43.15	2.18
8225.00	1.87	1.77	26.86	6.12
8226.00	1.39	1.78	32.59	7.90
8231.00	1.46	2.37	41.57	5.97
8232.00	1.74	1.08	34.98	5.33
8233.00	1.54	2.14	64.90	2.00
8241.00	.24	2.06	51.78	5.84
8242.00	1.11	1.65	26.45	39.70
8243.00	1.31	1.36	44.10	8.93
8244.00	.50	1.63	48.74	39.23
8245.00	.90	2.25	48.12	10.33
8251.00	.86	2.52	81.16	54.33
8252.00	.80	1.50	36.45	.00
8253.00	.48	1.81	50.60	7.41
8254.00	.99	1.73	48.47	3.06
8255.00	.53	2.18	89.26	1.95
8256.00	.46	2.47	85.55	2.12
8261.00	2.00	1.55	23.98	28.83
8262.00	1.79	1.20	23.64	21.25
8264.00	1.38	.71	94.03	1.42
8265.00	1.51	1.59	74.08	5.31
8266.00	1.52	1.36	59.45	2.15
8271.00	.82	1.66	69.42	4.94
8274.00	.09	1.25	83.74	10.88
8276.00	.06	1.14	86.40	8.46
8278.00	.03	.64	92.62	2.24
8281.00	.71	1.05	85.41	4.23
8301.00	1.33	1.18	28.36	16.25
8302.00	.96	2.50	75.89	2.90
8303.00	1.25	2.29	82.41	2.41
8304.00	.97	2.31	76.66	2.31
8305.00	.04	2.18	89.34	2.42
8307.00	.22	2.13	92.34	1.11
8308.00	.11	2.03	93.20	1.34
8309.00	.10	2.08	91.98	2.05
8311.00	.07	1.99	94.52	1.61
8312.00	.08	2.03	93.26	2.36
8313.00	.06	2.16	88.41	2.38
8314.00	.06	2.33	80.41	2.32
8315.00	.05	2.48	80.56	1.71
8316.00	.28	2.47	86.07	3.93
8317.00	.07	2.45	82.61	2.99
8321.00	.99	2.32	40.00	5.74
8322.00	.57	2.58	72.83	2.13
8325.00	.46	1.78	81.59	3.21
8326.00	.12	1.91	69.25	23.98
8331.00	1.10	1.90	55.38	3.66
8332.00	.80	1.93	58.35	13.25
8334.00	.21	1.92	70.18	2.03
8338.00	.08	1.44	80.88	.15
8341.00	.22	1.63	88.43	2.35
8343.00	.50	1.52	91.44	4.92
8344.00	.07	1.39	83.73	.39
8346.00	.04	1.96	55.18	.67
8347.00	.05	1.81	66.41	.41
8351.00	.04	2.00	89.19	1.65
8355.00	.10	2.17	79.08	15.64
8356.00	.16	1.57	88.90	7.10
8374.00	.10	1.02	94.26	1.97
8375.00	.31	.98	88.57	2.82
8376.00	.07	1.79	86.19	11.07
8378.00	.06	1.53	81.21	.82
8381.00	.26	2.33	70.72	1.25
8382.00	.06	2.03	65.38	.49
8383.00	.04	1.95	80.07	1.24
8384.00	.13	2.35	71.66	.58
8385.00	.04	1.52	87.96	.07
8388.00	.09	1.20	86.08	.38
8391.00	.33	1.88	73.39	1.17
8392.00	.05	1.30	91.24	.29
8394.00	.03	1.13	90.32	1.07
8395.00	.06	1.59	90.65	1.25
8397.00	.11	1.87	73.43	1.80
8398.00	.04	1.24	88.88	1.27
8401.00	.63	1.50	79.97	2.17
8404.00	.08	1.15	93.61	.95
8405.00	.04	1.20	83.77	1.16
8406.00	.10	1.37	83.49	3.71
8407.00	.08	1.40	86.64	3.15
8408.00	.12	1.58	83.58	1.57
8409.00	.05	1.57	78.01	1.35
8411.00	.17	1.38	83.23	1.84
8412.00	.04	1.35	87.20	1.91
8413.00	.05	1.50	78.50	1.07
8414.00	.18	1.53	85.80	1.57
8415.00	.04	1.56	79.07	2.02
8421.00	.14	1.63	79.49	.91
8422.00	.02	1.46	78.08	1.34
8423.00	.07	1.41	83.94	.56
8424.00	.04	1.75	82.44	1.04
8426.00	.33	2.40	65.59	1.21
8427.00	.05	1.97	74.16	5.49
8428.00	.02	1.77	93.17	3.09
8431.00	.65	1.72	81.92	1.68
8432.00	.04	1.33	83.91	.54
8433.00	.31	1.32	83.78	1.20
8434.00	.07	1.13	88.92	.41
8435.00	.13	1.28	86.63	1.06
8437.00	.07	1.80	59.77	.53
8441.00	1.31	2.03	44.36	7.30
8442.00	1.81	1.14	28.95	5.46
8443.00	.88	1.48	45.02	3.43
8444.00	.59	1.65	43.45	5.00
8445.00	.58	2.14	55.57	16.44
8446.00	1.65	1.24	34.59	7.38
8447.00	1.56	1.48	37.89	11.68
8448.00	.49	1.94	69.42	6.15
8451.00	.35	1.84	55.35	2.43
8453.00	.52	2.03	45.49	3.00
8454.00	.09	1.61	72.75	2.29
8455.00	.04	1.64	78.20	1.64
8456.00	.12	1.56	83.85	1.45
8457.00	.03	.85	91.43	3.71
8458.00	.08	1.64	83.85	8.88
8459.00	.06	1.72	70.34	22.71
8461.00	.10	1.29	91.87	1.58
8463.00	.09	1.45	84.28	10.46
8464.00	.13	1.91	81.19	10.88
8465.00	.19	1.85	78.09	10.44
8467.00	.02	.99	93.95	3.84
8468.00	.05	.99	84.78	5.68
8471.00	1.06	2.31	60.63	8.30
8472.00	.69	1.56	58.78	21.80
8474.00	.10	1.79	81.74	1.50
8475.00	.04	1.64	84.85	2.86
8481.00	.02	1.74	66.46	29.56
8483.00	.05	1.51	88.90	3.98
8484.00	.02	1.16	91.58	4.77
8485.00	.03	1.47	88.49	6.91
8491.00	.46	1.23	82.83	6.43
8493.00	.18	1.62	52.83	42.14
8494.00	.27	.80	89.31	5.98
8495.00	.16	.72	92.93	3.55
8501.00	1.05	1.52	74.86	3.50
8502.00	.74	1.68	42.58	20.15
8506.00	.06	1.10	83.45	.93
8507.00	.04	1.40	57.23	38.26
8508.00	.10	1.10	51.33	45.90
8511.00	.06	1.05	32.50	65.81
8512.00	.06	1.10	84.17	11.34
8513.00	.04	.84	88.04	1.74
8516.00	.02	1.10	87.91	9.52
8517.00	.11	1.30	88.20	1.87
8521.00	.32	2.24	67.84	8.04
8522.00	.02	1.07	81.60	14.86
8523.00	.07	1.54	85.94	6.67
8525.00	.18	1.39	74.83	16.90
8531.00	.72	1.83	70.31	16.11
8532.00	.64	1.57	51.63	23.01
8535.00	.01	1.18	80.37	15.90
8536.00	.06	1.20	60.85	34.57
8538.00	.02	1.24	95.33	2.05
8539.00	.15	1.02	89.46	4.57
8551.00	.24	1.56	54.67	25.20
8556.00	.12	1.25	49.38	46.56
8561.00	.48	2.07	42.39	33.02
8563.00	.08	1.71	73.88	20.43
8565.00	.03	1.32	87.75	3.99
8566.00	.06	1.53	79.38	1.31
8567.00	.13	1.75	70.96	1.18
8571.00	.06	1.55	82.44	1.87
8574.00	.17	1.74	80.52	1.46
8581.00	.03	1.30	63.56	34.15
8582.00	.03	1.29	84.77	12.57
8584.00	.11	1.36	70.39	24.87
8601.00	1.66	1.65	45.78	5.70
8602.00	1.38	1.98	64.44	6.28
8603.00	1.74	1.71	46.18	7.20
8604.00	.95	1.60	48.21	17.63
8605.00	1.81	1.70	31.38	18.52
8606.00	1.85	1.80	48.45	21.44
8607.00	1.13	1.73	59.91	16.05
8608.00	1.08	1.81	53.88	9.52
8614.00	.09	.96	81.32	14.64
8615.00	.07	.73	88.68	2.39
8618.00	.08	.65	90.65	6.19
8621.00	.31	1.45	64.23	29.92
8622.00	.06	.85	90.36	6.04
8625.00	.18	1.20	77.02	12.44
8627.00	.06	.48	89.52	3.85
8629.00	.19	.91	88.31	1.94
8633.00	.14	1.28	90.29	2.78
8635.00	.05	.49	93.49	2.36
8641.00	.02	.23	95.49	1.90
8644.00	.04	.52	92.89	2.03
8651.00	.35	1.16	76.78	9.32
8701.00	.94	1.50	70.06	4.60
8702.00	.45	1.30	34.25	10.65
8711.00	.48	1.52	87.30	4.08
8713.00	.14	1.43	87.57	5.24
8715.00	.17	1.88	75.11	14.18
8721.00	.07	.97	91.80	3.48
8723.00	.34	1.67	75.86	15.77
8731.00	.25	.92	90.29	2.00
8732.00	.03	.37	96.39	1.23
8734.00	.11	.75	93.33	1.99
8735.00	.03	.72	95.72	.29
8742.00	.03	.73	93.68	2.28
8744.00	.03	.80	88.54	1.57
8747.00	.03	.48	93.62	1.42
8748.00	.21	1.58	91.17	1.66
8754.00	.42	2.00	78.56	9.57
8755.00	.05	.54	94.21	3.02
8759.00	.05	.47	93.59	3.20
8763.00	.04	.90	92.78	2.41
8771.00	.10	.62	93.04	.81
8801.00	.95	1.88	78.34	5.29
8802.00	.75	2.00	65.02	4.01
8804.00	.11	.57	95.36	1.05
8805.00	.03	.57	95.16	1.38
8806.00	.07	.71	94.92	1.17
8807.00	.04	.85	90.92	3.38
8808.00	.07	1.91	95.10	1.09
8811.00	.06	1.71	90.41	2.44
8821.00	.08	2.02	90.55	3.19
8822.00	.11	1.60	91.98	2.02
8823.00	.04	.34	95.92	1.52
8831.00	.13	.96	91.10	1.95
8835.00	.06	.77	94.18	1.67
8843.00	.04	.51	93.68	1.08
8851.00	.16	2.02	91.62	1.39
8854.00	.07	2.10	91.93	1.50
8855.00	.21	2.09	87.34	2.49
8857.00	.06	2.05	90.27	2.05
8861.00	1.14	1.88	62.67	9.02
8862.00	.89	1.57	80.60	5.02
8872.00	.21	2.05	75.12	1.53
8881.00	.27	2.14	76.92	6.35
8891.00	.18	2.22	81.92	2.72
8896.00	.09	2.08	64.69	1.63
8899.00	.15	1.66	85.49	3.48
8911.00	3.63	1.10	8.59	8.91
8913.00	2.36	1.00	20.83	12.82
8914.00	1.64	1.64	74.83	3.10
8915.00	1.38	1.60	59.00	2.83
8916.00	2.57	.38	9.51	.00
8917.00	3.36	1.20	39.92	3.36
8918.00	2.01	1.32	31.86	3.68
8919.00	1.10	2.01	82.13	1.11
8921.00	3.46	.94	17.68	4.33
8922.00	3.42	.47	14.10	2.72
8923.00	2.02	1.65	34.32	10.04
8924.00	2.11	1.77	51.04	7.14
8925.00	1.19	1.11	28.53	10.22
8926.00	1.15	2.04	55.88	28.95
8931.00	1.59	1.15	44.05	3.02
8932.00	2.33	1.09	21.42	1.37
8933.00	2.78	1.03	23.84	6.16
8934.00	2.30	1.18	30.87	5.50
8935.00	1.26	1.25	26.88	6.71
8936.00	1.49	1.41	39.59	13.84
8939.00	.70	1.88	55.59	21.57
9001.00	.71	1.58	74.32	16.98
9003.00	.11	1.58	70.62	25.94
9005.00	.21	1.03	92.79	3.26
9008.00	.14	.87	90.96	1.44
9011.00	.17	.74	90.06	4.10
9012.00	.07	.63	93.22	1.47
9013.00	.03	.38	93.76	3.56
9014.00	.05	.71	92.27	4.08
9021.00	.05	.44	94.61	2.00
9022.00	.13	.66	91.38	2.35
9024.00	.08	.58	93.18	2.55
9031.00	.06	.77	88.88	1.22
9033.00	.11	1.10	85.57	5.51
9034.00	.13	1.30	86.10	2.10
9035.00	.36	.92	88.31	3.13
9036.00	.31	1.64	90.45	1.26
9041.00	.27	2.05	76.81	3.09
9044.00	.15	1.95	73.19	1.63
9045.00	.16	1.66	93.85	.01
9047.00	.20	1.84	92.51	.91
9051.00	.60	1.66	86.72	1.93
9053.00	.04	1.74	95.20	.92
9054.00	.06	1.38	92.42	1.42
9055.00	.27	1.04	91.01	1.78
9056.00	.12	1.16	93.41	1.29
9057.00	.08	1.12	88.31	2.19
9061.00	.30	1.28	84.83	2.06
9062.00	.33	1.84	82.23	1.57
9063.00	.17	1.12	85.87	4.03
9064.00	.09	.76	88.36	2.96
9067.00	.06	.49	96.28	1.06
9071.00	.04	1.60	90.60	1.63
9073.00	.17	2.01	95.25	1.40
9074.00	.28	1.65	93.03	1.37
9075.00	.02	1.80	94.84	.77
9076.00	.38	2.08	92.13	.85
9077.00	.07	1.18	96.13	.50
9078.00	.08	1.92	96.28	.78
9079.00	.16	1.91	94.61	1.44
9081.00	.33	.43	92.85	2.28
9084.00	.72	1.74	80.64	4.46
9088.00	.12	.94	90.27	1.05
9089.00	.07	.79	94.65	.36
9091.00	.02	.26	94.50	3.12
9101.00	.82	1.73	61.56	5.87
9102.00	.63	.35	22.67	2.91
9103.00	.62	1.51	43.11	12.40
9104.00	.51	1.25	82.75	.46
9105.00	.11	.90	89.04	5.07
9108.00	.16	1.06	88.58	1.11
9109.00	.07	1.38	88.58	3.88
9112.00	.13	.54	91.47	2.95
9113.00	.12	.96	90.82	1.55
9114.00	.10	1.12	90.92	3.80
9123.00	.11	1.96	85.18	1.35
9125.00	.04	.55	93.16	2.91
9131.00	.09	1.27	94.50	1.42
9132.00	.06	2.07	87.67	8.61
9133.00	.10	1.94	68.03	28.19
9137.00	.10	1.88	92.44	.69
9138.00	.06	1.37	93.63	.71
9141.00	.06	1.98	92.37	3.44
9143.00	.06	2.12	92.54	2.49
9144.00	.02	1.47	95.20	.62
9145.00	.14	2.00	91.73	.95
9151.00	.21	2.14	91.72	2.61
9161.00	.24	2.18	88.28	2.54
9162.00	.10	1.85	88.99	5.04
9163.00	.24	2.07	75.54	4.88
9164.00	.14	1.91	92.16	2.26
9166.00	.25	2.22	79.88	14.40
9171.00	.09	1.88	94.50	.77
9172.00	.23	2.03	94.35	.55
9175.00	.02	.24	96.05	.76
9201.00	1.66	.97	32.41	.81
9202.00	1.41	1.42	35.90	2.92
9203.00	1.49	1.61	64.19	2.36
9204.00	.94	1.87	49.63	10.95
9205.00	.70	1.71	36.78	8.95
9207.00	.93	1.90	70.08	4.45
9212.00	.25	1.46	84.65	3.05
9213.00	.15	1.20	80.06	8.31
9215.00	.02	1.06	86.79	10.74
9216.00	.14	1.44	82.06	13.09
9218.00	.18	1.42	74.49	15.11
9219.00	.04	.89	85.67	5.98
9221.00	.15	1.36	80.81	9.77
9222.00	.09	1.10	88.90	.92
9223.00	.15	1.03	86.85	.78
9231.00	.54	1.59	72.23	1.18
9233.00	.14	.91	89.34	.29
9241.00	.11	1.82	76.86	2.06
9243.00	.16	2.00	71.77	1.35
9244.00	.37	2.04	60.02	2.60
9245.00	.09	.95	91.65	3.66
9247.00	.36	1.25	86.22	2.22
9248.00	.05	1.04	92.58	1.12
9249.00	.10	1.02	88.16	1.47
9251.00	.69	2.07	68.73	7.80
9254.00	.50	1.40	84.23	2.80
9255.00	.19	1.03	92.09	2.70
9256.00	.14	1.72	85.22	7.27
9257.00	.18	1.57	77.94	2.55
9258.00	.08	1.51	80.81	13.06
9261.00	.09	1.51	69.94	23.59
9262.00	.11	1.46	86.36	3.54
9263.00	.16	1.43	87.61	6.14
9265.00	.05	.76	89.85	6.92
9269.00	.36	1.66	83.92	6.27
9271.00	.50	1.61	75.71	5.74
9281.00	.42	1.57	74.42	1.18
9283.00	.10	.82	93.38	.70
9284.00	.12	1.37	87.94	3.55
9285.00	.50	1.55	84.16	1.49
9286.00	.10	1.56	86.63	2.54
9287.00	.27	1.21	83.18	1.61
9288.00	.25	1.87	77.88	3.81
9289.00	.19	1.61	84.78	5.19
9291.00	.53	1.79	82.32	4.63
9293.00	.04	1.98	79.89	15.74
9294.00	.07	1.06	90.08	3.37
9295.00	.06	.66	93.24	2.89
9296.00	.06	.80	90.90	.67
9298.00	.24	1.26	87.13	1.59
9299.00	.31	1.34	63.41	.38
9301.00	.94	2.29	53.19	1.96
9302.00	.84	1.31	42.11	3.21
9304.00	.02	1.54	86.31	.81
9305.00	.06	1.86	62.40	.96
9306.00	.05	1.42	74.80	7.22
9311.00	.52	1.61	88.65	.39
9312.00	.45	1.91	66.95	22.35
9315.00	.04	1.37	95.08	1.43
9321.00	.33	1.65	87.99	2.09
9331.00	.40	2.49	62.42	.41
9333.00	.03	1.99	83.55	.74
9335.00	.01	2.01	86.76	.32
9337.00	.07	1.71	80.90	.56
9341.00	.08	2.32	66.12	4.20
9342.00	.05	1.94	86.00	3.20
9351.00	.96	1.97	51.83	4.16
9354.00	.12	1.30	88.43	1.35
9355.00	.05	1.50	88.41	.85
9356.00	.67	1.50	84.47	1.48
9361.00	.06	1.09	85.59	1.60
9362.00	.05	1.49	86.06	4.61
9363.00	.39	1.54	84.63	.99
9364.00	.08	1.35	85.93	1.02
9365.00	.05	1.23	87.31	.37
9366.00	.04	1.20	91.44	2.03
9367.00	.15	1.40	84.86	1.45
9401.00	1.60	1.58	51.23	1.24
9402.00	1.94	1.00	32.91	1.57
9403.00	1.06	2.21	57.73	3.96
9404.00	1.07	2.35	70.38	1.38
9405.00	.49	2.66	69.89	2.46
9406.00	1.53	1.98	45.60	5.17
9407.00	1.26	1.49	37.18	5.51
9408.00	.49	1.76	56.95	3.46
9409.00	.15	2.00	86.69	1.13
9411.00	.64	2.13	82.93	2.66
9412.00	.43	1.33	41.97	3.11
9413.00	.27	1.76	60.69	5.56
9414.00	.09	2.54	71.00	.67
9415.00	.07	2.52	82.20	3.74
9418.00	.07	2.34	81.93	2.09
9419.00	.02	1.56	86.56	1.46
9421.00	.33	2.16	87.15	.53
9422.00	.36	2.39	85.67	1.72
9423.00	.13	2.62	74.67	4.89
9431.00	.38	2.39	75.87	.61
9433.00	.03	2.20	69.57	.81
9439.00	.04	2.20	84.19	1.48
9442.00	.04	2.39	63.04	1.11
9444.00	.07	2.33	61.19	1.19
9446.00	.02	2.11	60.54	1.16
9451.00	.39	2.45	72.74	.25
9454.00	.03	1.65	92.13	.32
9458.00	.05	2.01	91.43	.83
9461.00	.40	2.40	73.41	.57
9462.00	.15	2.44	55.05	3.65
9463.00	.13	2.40	73.88	.61
9464.00	.02	1.78	94.11	1.93
9465.00	.03	2.19	80.64	.37
9466.00	.05	2.12	86.72	.93
9467.00	.05	2.32	63.00	.32
9468.00	.35	2.09	85.00	1.32
9469.00	.19	2.25	43.98	1.62
9471.00	.42	2.60	66.49	2.60
9472.00	.43	1.96	81.81	.93
9473.00	.05	2.04	83.50	6.87
9474.00	.03	1.77	91.27	.30
9475.00	.08	2.31	70.33	18.12
9479.00	.06	1.99	72.09	13.88
9481.00	.37	2.09	75.43	1.75
9482.00	.16	2.24	75.51	4.79
9483.00	.07	2.30	72.79	.95
9485.00	.01	1.92	84.47	2.58
9488.00	.01	1.68	95.19	.84
9491.00	.08	2.06	85.55	.44
9492.00	.02	1.80	83.22	5.34
9494.00	.12	1.88	85.38	2.03
9497.00	.04	1.71	84.58	.08
9501.00	.99	2.35	71.66	5.26
9502.00	.76	2.20	54.82	7.58
9503.00	.75	2.16	56.93	6.25
9511.00	.07	1.97	93.45	.93
9514.00	.20	2.62	77.83	2.29
9515.00	.11	2.04	72.09	.72
9521.00	.38	2.18	85.33	2.71
9523.00	.21	1.95	88.26	1.02
9528.00	.08	2.37	76.37	.77
9531.00	.47	2.52	70.06	1.31
9536.00	.06	2.30	69.16	.06
9541.00	.21	2.35	89.09	2.47
9545.00	.05	1.98	92.82	1.52
9551.00	.09	2.34	80.65	3.16
9561.00	.47	2.41	78.13	1.87
9563.00	.08	2.24	86.86	3.01
9566.00	.05	1.96	90.29	2.52
9571.00	.12	2.17	89.29	2.76
9573.00	.02	1.71	93.63	2.58
9581.00	.44	2.34	75.03	3.00
9584.00	.07	2.08	89.07	1.39
9585.00	.02	2.11	79.55	.43
9591.00	.17	2.21	89.64	1.76
9601.00	1.25	1.30	36.94	8.92
9602.00	1.41	2.10	50.72	3.61
9603.00	1.05	2.24	84.13	1.50
9605.00	.04	1.82	91.32	2.53
9606.00	.19	2.29	62.31	28.78
9607.00	.25	1.72	39.66	24.89
9608.00	.06	2.20	79.77	7.59
9611.00	.87	2.46	72.63	3.99
9615.00	.14	2.37	76.31	5.01
9616.00	.08	1.77	87.93	3.94
9617.00	.26	2.41	70.63	10.70
9619.00	.08	2.25	90.05	1.27
9621.00	.17	2.22	87.11	1.87
9625.00	.03	1.62	85.71	11.41
9626.00	.15	2.09	90.30	1.98
9627.00	.08	1.89	90.63	.72
9628.00	.28	2.22	84.51	.75
9629.00	.03	1.93	72.33	21.36
9631.00	.04	2.01	93.81	1.30
9635.00	.19	1.96	92.84	.84
9636.00	.27	2.32	76.48	4.74
9641.00	1.10	2.13	61.56	6.13
9642.00	.97	1.71	45.31	16.35
9644.00	.09	2.09	92.57	1.88
9645.00	.92	2.28	53.00	4.96
9646.00	.93	2.11	78.22	6.72
9648.00	.49	2.07	85.12	6.19
9649.00	.51	2.22	85.40	3.28
9651.00	.14	2.11	89.14	.78
9654.00	.04	1.82	89.33	1.90
9656.00	.03	1.73	79.42	4.38
9658.00	.04	1.74	92.33	1.75
9661.00	.09	2.03	88.73	1.43
9663.00	.30	2.23	86.86	4.16
9665.00	.61	2.36	79.70	1.82
9671.00	1.51	1.07	24.20	1.53
9672.00	.58	2.01	64.87	11.08
9673.00	.93	2.02	72.91	8.26
9674.00	1.00	2.37	80.77	.88
9675.00	1.16	1.91	50.27	7.69
9677.00	.47	2.20	51.63	3.29
9678.00	.15	2.12	87.72	.69
9679.00	.51	2.13	81.85	2.53
9681.00	.20	2.18	82.73	6.09
9682.00	.11	1.65	91.01	2.72
9684.00	.16	1.87	92.15	1.56
9686.00	.25	1.99	84.59	3.90
9687.00	.03	1.50	93.79	1.38
9688.00	.05	1.64	94.32	3.97
9693.00	.24	2.39	70.85	11.20
9695.00	.13	2.30	86.64	2.25
9696.00	.02	1.33	92.64	3.55
9697.00	.27	1.90	89.19	1.45
9698.00	.09	2.43	84.98	2.00
9699.00	.06	2.21	87.30	2.35
9711.00	5.19	.73	11.34	5.28
9712.00	5.54	.86	18.95	4.37
9713.00	3.43	1.07	29.87	10.07
9714.00	4.47	.71	16.31	7.37
9715.00	4.03	1.12	21.97	3.03
9716.00	4.50	1.10	24.64	6.26
9717.00	4.78	.97	20.12	9.32
9718.00	4.34	.98	13.74	7.58
9721.00	2.49	1.29	31.32	6.38
9722.00	1.85	1.34	32.65	4.15
9723.00	1.69	2.20	60.57	7.20
9724.00	3.40	1.06	7.65	7.80
9725.00	3.48	1.19	22.03	1.10
9726.00	3.69	1.13	17.82	7.59
9727.00	2.12	1.55	52.03	7.55
9728.00	1.67	2.03	39.23	13.83
9731.00	1.33	1.42	38.35	8.44
9732.00	1.39	1.46	38.43	3.80
9733.00	1.32	1.50	42.93	3.66
9734.00	1.05	1.58	66.47	6.13
9735.00	1.26	1.57	64.37	17.52
9736.00	1.50	1.64	44.51	5.47
9737.00	1.59	1.47	40.87	2.23
9738.00	.81	1.17	87.97	1.90
9741.00	3.72	1.68	44.75	3.59
9742.00	3.32	1.17	29.46	3.34
9743.00	2.07	1.44	40.05	11.40
9744.00	.71	1.76	62.14	11.38
9745.00	.84	1.53	73.49	7.82
9746.00	.58	1.23	79.19	7.09
9751.00	.95	1.96	70.74	.84
9752.00	.80	1.95	54.28	25.24
9753.00	.89	1.97	60.21	3.92
9755.00	.12	1.41	91.77	2.19
9756.00	.16	2.31	73.16	3.20
9761.00	.74	2.08	75.44	3.14
9765.00	.67	2.04	72.72	6.31
9766.00	.15	2.11	78.55	10.56
9771.00	.15	1.07	87.41	1.72
9774.00	.07	.96	94.28	1.13
9781.00	.65	1.42	88.03	1.51
9784.00	.06	.77	95.81	.53
9785.00	.34	1.39	84.00	1.67
9791.00	.47	1.28	83.50	2.26
9792.00	.08	1.01	92.15	1.12
9794.00	.04	.99	96.19	.84
9795.00	.05	.85	91.98	.95
9797.00	.06	1.22	95.19	.98
9798.00	.06	1.62	90.59	2.30
9801.00	.61	1.19	80.84	2.80
9804.00	.22	1.13	89.13	1.90
9805.00	.35	.44	92.40	3.05
9811.00	.04	.45	93.79	2.42
9821.00	.12	1.02	92.83	.62
9822.00	.19	.61	93.87	.68
9824.00	.04	.97	93.37	.30
9827.00	.02	1.46	86.65	7.05
9828.00	.07	.97	84.27	4.45
9831.00	.27	1.15	86.83	5.22
9833.00	.03	.62	95.64	.81
9842.00	.07	1.43	89.11	2.64
9843.00	.30	1.72	86.77	3.67
9845.00	.05	.98	91.60	1.46
9852.00	.02	2.03	87.83	10.79
9853.00	.07	2.24	90.38	4.70
9861.00	.37	1.42	86.46	1.14
9862.00	.05	.98	93.50	1.12
9863.00	.07	1.03	93.60	1.00
9864.00	.09	.95	85.68	.62
9865.00	.10	1.71	88.77	2.75
9866.00	.07	1.11	92.81	3.17
9873.00	.13	.70	88.95	4.17
9881.00	.06	1.59	95.40	1.02
9882.00	.07	1.78	83.46	7.57
9883.00	.15	1.37	94.20	1.68
9884.00	.02	1.24	97.24	.81
9885.00	.02	1.81	88.11	8.62
9886.00	.02	1.68	89.77	4.49
9891.00	.11	1.15	94.73	1.61
9892.00	.04	.78	94.64	2.03
9893.00	.05	.53	92.16	4.53
9901.00	.85	1.38	84.14	2.50
9902.00	1.00	2.09	70.53	5.03
9903.00	.77	1.25	87.27	4.32
9905.00	.12	2.02	90.83	1.74
9906.00	.08	1.66	93.66	1.53
9907.00	.04	2.19	88.65	1.55
9909.00	.16	1.77	92.61	1.01
9911.00	.03	1.15	94.77	.96
9912.00	.03	1.39	94.32	1.66
9913.00	.02	1.70	93.66	1.00
9914.00	.06	1.85	95.38	.96
9915.00	.10	1.85	89.89	1.05
9917.00	.06	1.41	92.01	.90
9918.00	.07	1.59	85.05	3.38
9919.00	.32	2.05	89.22	.56
9921.00	.13	1.63	94.45	.87
9922.00	.05	1.70	95.53	1.24
9923.00	.03	1.41	96.32	.72
9931.00	1.08	1.67	78.11	1.95
9932.00	.58	1.92	53.96	9.59
9933.00	1.13	1.32	51.76	5.14
9934.00	1.13	2.07	42.07	17.74
9936.00	.50	2.08	76.36	7.21
9937.00	.06	1.62	94.10	1.13
9939.00	.02	1.70	87.72	2.27
9943.00	.04	1.41	94.86	1.98
9944.00	.12	1.55	89.95	6.18
9945.00	.21	1.74	86.67	1.22
9946.00	.12	1.83	95.35	1.34
9947.00	.08	1.86	90.48	6.06
9948.00	.09	2.09	74.44	9.78
9949.00	.04	1.92	76.99	3.58
9951.00	.60	1.57	88.93	2.57
9953.00	.26	1.92	84.98	.83
9955.00	.17	1.71	92.42	.91
9956.00	.06	1.72	96.23	.76
9959.00	.07	.59	91.62	2.69
9961.00	.06	1.68	92.35	1.44
9963.00	.04	1.73	92.03	2.57
9964.00	.11	2.05	83.59	1.40
9965.00	.24	2.15	89.70	2.06
9967.00	.21	1.91	91.73	1.11
9968.00	.04	1.93	97.06	.52
9971.00	.21	1.86	91.04	1.06
9974.00	.18	2.47	64.19	15.35
9975.00	.02	2.03	92.81	.63
9976.00	.07	1.70	52.20	30.90
9977.00	.11	2.00	95.05	.55
9978.00	.05	2.03	96.56	1.68
9981.00	.56	2.16	90.50	1.99
9982.00	.26	1.92	92.87	1.16
9983.00	.12	1.94	84.99	1.11
9984.00	.02	1.59	95.15	.54
9985.00	.03	1.83	91.64	.66
9988.00	.16	1.91	94.98	1.35
9989.00	.27	2.05	92.54	1.50
9991.00	.29	1.61	90.13	1.55
9992.00	.02	1.87	90.46	.68
9993.00	.04	1.05	92.83	1.38
9995.00	.09	1.32	94.62	.81
9997.00	.08	1.62	91.58	1.10
[truncated: 35,951 more chars]
